# Supplementary material for: Lateral membrane organization as target of an antimicrobial peptidomimetic compound
Source: Nat Commun. 2023 Jul 7;14:4038. doi: 10.1038/s41467-023-39726-5 (PMC10328936; doi:10.1038/s41467-023-39726-5)
Supplement: Supplementary file 11 — Source Data for the figures [file 41467_2023_39726_MOESM11_ESM.xlsx]

## Sheet: Figure 1c
3x3 um area number	Area coverage	Area coverage	Area coverage	Area coverage	Area coverage
	%	%	%	%	%
	no AMC-109	1 ug/ml AMC-109	2 ug/ml AMC-109	3 ug/ml AMC-109	4 ug/ml AMC-109
1	5.7	4.99	50.64	74.92	100
2	3.23	5.14	39.94	81.56	100
3	6.94	2.94	49.07	--	100
4	2.21	3.35	44.02	77.25	100
5				65.64	--
6	10.367	23.824	34.216	52.2068	100
7	10.303	21.375	21.447	52.08664	100
8	12.805	29.981	31.155	64.10751
9			34.516		--
10	10.156	28.474	47.694	85.00252	99.89967
11	13.509	30.945	44.749	74.99504	99.6788
12	12.717	30.597	35.82954	72.5956	100
13		31.882	42.64107	80.29137

## Sheet: Figure 2c
Measurement No.	before 4 ug/ml AMC-109 add	4 ug/ml, 20s	4 ug/ml, 1 min	4 ug/ml, 2 min	4 ug/ml, 3 min	4 ug/ml, 4 min	4 ug/ml, 5 min	4 ug/ml, 6 min	4 ug/ml, 7 min	4 ug/ml, 8 min	4 ug/ml, 9 min	4 ug/ml, 10 min	4 ug/ml, 11 min	4 ug/ml, 12 min	4 ug/ml, 13 min	4 ug/ml, 14 min	4 ug/ml, 15 min
	nm	nm	nm	nm	nm	nm	nm	nm	nm	nm	nm	nm	nm	nm	nm	nm	nm
	N = 363	N = 49	N = 22	N = 21	N = 74	N = 31	N = 52	N = 93	N = 37	N = 41	N = 71	N = 27	N = 35	N = 34	N = 27	N = 24	N = 45
1	4.12217	4.61	4.503	4.94364	4.23038	4.15167	4.44125	3.87087	3.8755	4.12474	3.83968	3.6325	3.129	3.57846	3.37667	3.10182	3.4056
2	4.29217	4.61	4.673	4.86364	4.67038	4.23167	4.44125	4.38087	4.1355	4.04474	3.83968	3.5425	3.559	3.66846	3.46667	3.18182	4.0056
3	4.81217	4.62	5.173	4.94364	4.42038	4.23167	4.44125	3.54087	4.0455	3.87474	4.17968	3.7125	3.469	3.66846	3.37667	3.18182	3.3456
4	4.31217	4.03	4.753	4.86364	4.92038	4.15167	4.11125	3.88087	4.2155	3.78474	3.66968	3.5425	3.639	3.40846	3.54667	3.18182	3.0956
5	4.88217	4.64	4.673	4.60364	4.57038	4.49167	4.27125	4.14087	4.0455	3.62474	4.18968	4.059	3.559	3.64846	3.29667	3.18182	3.3556
6	4.15217	4.64	4.923	4.77364	4.39038	4.82167	4.11125	4.06087	4.1355	3.70474	3.50968	3.719	3.889	3.48846	3.20667	3.52182	3.6856
7	4.65217	4.38	4.843	4.77364	4.48038	3.90167	4.27125	3.79087	3.9655	4.12474	3.83968	3.979	3.729	3.56846	3.37667	3.61182	3.9456
8	4.16217	4.71	4.753	4.86364	4.66038	3.98167	4.19125	3.87087	3.6255	4.21474	3.66968	4.059	3.559	3.72846	2.95667	3.27182	3.3356
9	4.66217	4.54	5.003	5.02364	4.65038	4.23167	4.19125	3.61087	4.1355	4.46474	3.66968	4.229	3.889	3.81846	3.71667	3.61182	3.8356
10	4.82565	4.09	4.583	4.77364	4.39038	4.06167	3.60125	3.70087	4.2155	4.29474	3.74968	4.059	3.469	3.63846	3.61727	3.61182	3.5656
11	4.82565	4.17	4.30333	4.43364	4.81038	4.40167	4.27125	3.53087	4.2155	2.86474	3.74968	4.059	3.7675	3.62846	3.44727	3.78182	3.2256
12	4.32565	4.34	3.96333	4.249	5.00038	3.98167	4.19125	4.28087	4.2155	2.60474	3.58968	4.149	3.3475	3.71846	3.61727	3.46375	3.7456
13	4.31565	4.26	4.05333	4.249	4.67038	3.73167	4.53125	3.85087	3.0355	3.28474	3.74968	4.229	3.5975	3.71846	3.35727	3.46375	3.7456
14	4.72565	4.35	5.06333	4.079	4.75038	3.98167	4.44125	4.10087	3.1155	3.28474	3.66968	3.979	4.0175	3.63846	3.44727	3.46375	3.5156
15	4.30565	4.36	4.89333	4.669	4.08038	3.64167	4.11125	4.17087	2.9555	3.53474	3.73968	3.87	4.0975	3.62846	3.61727	3.71375	3.3456
16	4.39565	4.46	4.55333	5.089	4.25038	3.81167	3.85125	3.76087	3.1155	3.62474	3.65968	4.12	3.7675	3.70846	3.52727	3.71375	3.5156
17	4.32565	4.98	4.98333	5.089	4.59038	3.90167	5.12125	4.18087	3.2855	3.62474	3.65968	4.21	3.9375	3.78846	4.11727	2.95375	3.6756
18	3.99565	4.56	4.47333	5.009	4.50038	3.64167	4.27125	3.59087	3.2855	3.62474	3.48968	3.96	4.5275	3.87846	3.69727	2.95375	3.3256
19	3.91565	4.55	4.98333	4.839	4.57038	4.69538	3.68125	4.17087	3.8755	3.70474	3.73968	4.04	3.6775	3.87846	3.78727	3.29375	3.3956
20	4.31565	4.63	4.47333	4.749	4.75038	4.27538	3.60125	4.33087	3.6255	4.0225	3.89968	3.79	4.0175	3.78846	3.69727	3.614	3.3156
21	4.39565	4.53	4.64333	4.249	4.84038	4.77538	3.51125	3.83087	3.418	3.6825	3.29968	3.53	4.0175	3.62846	3.54429	3.184	3.5656
22	4.16565	4.18	4.72333		4.56038	4.77538	3.85125	4.25087	3.668	3.8525	3.72968	3.87	4.3575	3.37846	3.37429	3.104	3.7456
23	4.24565	3.83			4.56038	4.01538	3.43125	3.83087	3.928	3.7725	3.46968	3.79	3.58308	3.80846	3.29429	3.104	3.0856
24	4.58565	4.52			4.48038	4.52538	3.68125	3.94087	4.008	3.4325	3.80968	4.12	3.67308	3.64846	3.20429	3.614	3.5056
25	4.42565	4.46			4.82038	4.44538	3.77125	4.03087	3.758	3.9425	3.89968	3.87	3.83308	3.73846	3.20429		3.4156
26	4.17565	4.3			4.73038	4.18538	3.60125	4.13087	3.508	3.9425	3.70968	3.7	3.58308	3.56846	3.54429		3.8256
27	4.17565	4.64			4.63038	4.27538	3.94125	4.05087	4.008	4.3625	3.96968	3.7	3.50308	3.56846	3.71429		3.3056
28	3.92565	4.15			4.80038	4.61538	4.19125	3.97087	4.938	3.9425	3.70968		3.58308	3.48846			3.3756
29	4.09565	5			4.81038	4.61538	3.85125	4.39087	3.838	3.9425	3.62968		3.83308	3.81846			3.7256
30	4.57565	5.0044			4.56038	4.61538	4.44125	4.48087	3.838	4.1925	3.62968		4.09308	3.37846			3.1556
31	4.65565	4.9344			4.65038	4.52538	4.02125	4.06087	3.71714	4.1925	3.65968		3.50308	3.44846			3.5956
32	4.47565	4.9344			4.67038		4.36125	3.71087	3.62714	3.488	3.83968		3.92308	3.85846			3.5256
33	4.55565	4.9344			4.42038		3.81286	3.96087	3.54714	4.328	3.74968		4.26308	3.60846			3.6956
34	4.57565	4.8744			4.25038		3.81286	3.88087	4.55714	3.658	3.93968		3.75308	3.68846			3.6056
35	4.57565	4.8844			4.60038		3.72286	4.06087	4.30714	3.988	3.89241		3.50308	--			3.5256
36	4.23565	4.8844			4.94038		4.14286	4.22087	4.63714	4.248	3.81241			--			3.6156
37	4.07565	4.6244			4.25038		3.72286	4.48087	4.04714	4.498	3.81241			--			3.5356
38	4.50565	4.7844			4.67038		3.64286	3.97087		4.078	4.07241			--			3.3556
39	4.41565	4.6944			4.58038		3.97286	3.79087		4.158	3.82241			--			3.4256
40	4.49565	4.7744			4.81038		4.23286	4.22087		3.908	3.91241			--			3.8356
41	4.57565	5.0144			4.66419		3.97286	4.05087		4.588	3.82241			--			3.2356
42	4.22565	4.6744			4.83419		4.06286	3.87087			3.99241			--			3.2456
43	4.38565	4.6644			4.58419		4.14286	4.36087			4.08241			--			3.5956
44	4.63158	4.6544			4.66419		4.14286	4.01087			4.08241			--			3.9156
45	4.39158	4.7344			5.07419		4.40286	3.75087			3.83241			--			3.4856
46	4.32158	4.7244			4.22419		3.81286	3.814			3.83241			--			--
47	3.92158	4.8944			4.96419		4.17	4.334			3.83241			--			--
48	4.27158	4.8844			4.78419		3.91	4.164			3.75241			--			--
49	4.27158	4.6544			4.78419		3.49	4.264			4.10241			--			--
50	4.50957	--			4.71419		4.59	3.514			4.18241			--			--
51	4.59957	--			4.55419		4.84	4.354			4.01241			--			--
52	4.41957	--			4.39419		4.59	4.194			3.84241			--			--
53	4.23957	--			4.82419			4.014			3.85241			--			--
54	4.23957	--			5.23419			4.254			3.94241			--			--
55	4.23957	--			4.80419			3.994			4.02241			--			--
56	4.23957	--			4.29419			3.904			3.85241			--			--
57	4.50957	--			4.46419			3.734			4.02241			--			--
58	4.59957	--			4.64419			3.904			3.93241			--			--
59	4.92957	--			4.96419			4.084			4.18241			--			--
60	4.33957	--			4.20419			3.924			3.93241			--			--
61	4.42957	--			4.69419			3.854			3.85241			--			--
62	4.35957	--			4.85419			4.284			4.02241			--			--
63	4.35957	--			4.85419			3.864			3.77241			--			--
64	4.51957	--			5.11419			3.854			3.86241			--			--
65	4.77957	--			4.78419			3.844			4.03241			--			--
66	4.69957	--			4.86419			4.174			3.68241			--			--
67	4.53957	--			4.61419			3.584			3.83241			--			--
68	4.18957	--			4.71419			3.904			3.99241			--			--
69	4.26957	--			4.72419			4.074			3.82241			--			--
70	4.36957	--			4.81419			3.744			3.27241			--			--
71	4.54957	--			4.82419			3.834			3.96241			--			--
72	4.54957	--			4.65419			3.594			--			--			--
73	4.4056	--			4.65419			4.024			--			--			--
74	4.7356	--			4.75419			4.124			--			--			--
75	4.7356	--			--			3.954			--			--			--
76	4.7556	--			--			3.764			--			--			--
77	4.5956	--			--			4.094			--			--			--
78	4.2656	--			--			4.254			--			--			--
79	4.4356	--			--			3.974			--			--			--
80	4.5156	--			--			3.954			--			--			--
81	4.4956	--			--			3.964			--			--			--
82	4.4956	--			--			3.634			--			--			--
83	4.6756	--			--			4.064			--			--			--
84	4.4256	--			--			4.154			--			--			--
85	4.7656	--			--			4.414			--			--			--
86	4.4456	--			--			4.084			--			--			--
87	3.9456	--			--			3.844			--			--			--
88	4.1156	--			--			4.024			--			--			--
89	4.6156	--			--			4.034			--			--			--
90	4.6056	--			--			4.294			--			--			--
91	4.8456	--			--			4.114			--			--			--
92	5.4356	--			--			4.104			--			--			--
93	4.3456	--			--			4.004			--			--			--
94	4.0956
95	4.1856
96	4.5156
97	5.0956
98	4.9156
99	4.7556
100	4.9156
101	5.0156
102	4.7796
103	4.0896
104	4.5096
105	4.4996
106	4.5096
107	5.0196
108	5.0196
109	4.6096
110	4.2896
111	4.2096
112	4.7096
113	4.9496
114	5.1096
115	4.9496
116	4.6096
117	4.6096
118	4.6096
119	4.5996
120	4.809
121	4.459
122	4.379
123	4.539
124	4.359
125	4.189
126	4.349
127	4.519
128	4.669
129	4.749
130	4.749
131	4.239
132	4.319
133	4.229
134	4.229
135	4.739
136	4.259
137	4.259
138	4.749
139	4.659
140	4.649
141	5.1972
142	4.8672
143	4.9472
144	4.6072
145	5.1872
146	5.0172
147	5.0272
148	4.9472
149	5.0372
150	4.9572
151	5.1272
152	5.0372
153	4.7072
154	4.9672
155	5.3872
156	5.3872
157	4.9572
158	4.6972
159	4.6972
160	4.6272
161	5.0472
162	4.9472
163	4.565
164	4.385
165	4.895
166	4.395
167	4.915
168	4.755
169	4.765
170	4.825
171	4.305
172	4.665
173	4.395
174	4.60739
175	4.43739
176	4.43739
177	4.26739
178	4.26739
179	4.42739
180	4.42739
181	4.59739
182	4.69739
183	4.69739
184	4.52739
185	4.43739
186	4.43739
187	4.34739
188	4.34739
189	4.42739
190	5.09739
191	4.69619
192	5.02619
193	4.60619
194	5.11619
195	4.94619
196	5.18619
197	5.02619
198	4.93619
199	4.42619
200	4.59619
201	4.84619
202	4.76619
203	5.01619
204	5.01619
205	4.69619
206	4.69619
207	4.69619
208	5.02619
209	4.85619
210	4.77619
211	4.85619
212	5.11619
213	4.94619
214	4.86619
215	5.29619
216	5.20619
217	4.23926
218	4.65926
219	4.49926
220	4.24926
221	4.24926
222	4.24926
223	4.49926
224	4.15926
225	4.65926
226	3.98926
227	4.15926
228	4.32926
229	4.07926
230	4.32926
231	4.32926
232	4.07926
233	4.91926
234	4.48926
235	3.80926
236	4.05926
237	4.22926
238	4.40926
239	4.48727
240	4.66727
241	4.65727
242	4.75727
243	4.75727
244	4.50727
245	4.58727
246	4.57727
247	4.57727
248	4.82727
249	4.75727
250	4.42727
251	4.42727
252	4.33727
253	4.52455
254	4.52455
255	4.78455
256	5.03455
257	4.78455
258	5.04455
259	4.62455
260	4.71455
261	4.95455
262	4.70455
263	4.62455
264	4.97455
265	5.04455
266	4.87455
267	4.78455
268	4.87455
269	4.61455
270	4.60455
271	4.77455
272	4.77455
273	4.60455
274	4.69455
275	4.52455
276	4.62455
277	4.79455
278	4.87455
279	4.46455
280	4.29455
281	4.72455
282	4.72455
283	5.14455
284	4.88455
285	4.71455
286	4.45455
287	4.61455
288	4.53455
289	4.78455
290	4.78455
291	4.53455
292	4.83571
293	4.92571
294	4.91571
295	5.24571
296	4.90571
297	4.90571
298	4.74571
299	4.74571
300	4.92571
301	4.83571
302	4.91571
303	4.91571
304	4.58571
305	5.00571
306	5.09571
307	4.92571
308	4.83571
309	4.91571
310	4.57571
311	5.07571
312	4.90571
313	4.90571
314	4.98571
315	5.06571
316	5.23571
317	4.59926
318	4.76926
319	4.93926
320	4.60926
321	4.68926
322	5.02926
323	4.68926
324	4.76926
325	5.18926
326	4.50926
327	4.67926
328	4.58926
329	4.93926
330	4.77926
331	4.44926
332	4.52926
333	4.94926
334	4.85926
335	4.59926
336	4.77926
337	4.68926
338	4.85926
339	4.76926
340	4.76926
341	4.50926
342	4.58926
343	5.01926
344	5.06778
345	5.06778
346	5.06778
347	5.14778
348	5.14778
349	4.97778
350	4.88778
351	4.96778
352	5.05778
353	5.05778
354	5.05778
355	4.70778
356	5.38778
357	5.05778
358	4.88778
359	4.96778
360	5.21778
361	5.04778
362	5.12778
363	4.87778

## Sheet: Figure 3e
Measurement No.	Micelle height after background deduction
	nm
	N = 104
1	3.65657
2	3.49971
3	5.53893
4	3.09187
5	2.52716
6	1.74285
7	2.58991
8	1.99383
9	2.68402
10	2.52716
11	3.74172
12	2.4015
13	2.0564
14	3.24856
15	2.7466
16	2.7466
17	2.0564
18	1.99365
19	3.05248
20	2.49561
21	2.58973
22	1.89954
23	2.90346
24	2.4015
25	2.15052
26	2.99758
27	3.34267
28	3.34267
29	2.65248
30	2.38215
31	2.88411
32	2.31941
33	1.97431
34	2.47627
35	2.97823
36	2.88411
37	2.82137
38	2.47627
39	3.07235
40	2.57039
41	2.38215
42	2.13117
43	1.88019
44	2.31941
45	3.13509
46	2.38215
47	2.4454
48	2.1003
49	2.1003
50	1.83363
51	2.1003
52	2.60226
53	1.94344
54	2.62579
55	3.44932
56	2.53952
57	3.19834
58	3.19834
59	2.7905
60	3.79442
61	2.94736
62	2.53952
63	2.1003
64	2.69638
65	2.60226
66	3.29246
67	4.54736
68	5.23756
69	4.54736
70	3.10422
71	2.69638
72	3.38657
73	3.10422
74	3.54344
75	4.06108
76	4.39
77	2.28
78	2.28
79	1.01
80	1.77
81	2.45
82	3.37
83	1.69
84	1.77
85	1.43
86	2.02
87	1.52
88	2.36
89	3.21
90	2.54
91	4.13
92	2.19
93	2.7
94	3.89
95	2.36
96	2.87
97	2.53
98	3.12
99	3.3
100	2.11
101	2.95
102	2.45
103	2.03
104	4.3

## Sheet: Figure 4a
POPG content:	0	0.1	0.2	0.3	0.4	0.5	0.6	0.7	0.8	0.9	1
time µs	number of AMC-109 molecules per 100 lipids
0	1.12807	1.12807	1.12807	1.12807	1.12807	1.12807	1.12807	1.12807	1.12807	1.12461	1.12807
0.01	1.12288	1.15229	1.17651	1.24572	1.20938	1.30973	1.39105	1.46199	1.47237	1.64712	1.69037
0.02	1.09346	1.16613	1.15402	1.24399	1.22323	1.46372	1.60213	1.76996	1.76996	2.06236	2.26824
0.03	1.11077	1.13672	1.14364	1.38586	1.28897	1.71286	1.94989	2.09523	2.16097	2.52431	2.78729
0.04	1.12807	1.11942	1.16786	1.45507	1.30627	2.00526	2.39455	2.37378	2.3859	2.90841	3.41188
0.05	1.10384	1.19554	1.20592	1.47929	1.36337	2.18866	2.80633	2.72847	2.64369	3.45341	3.66449
0.06	1.12115	1.15229	1.16613	1.50178	1.41008	2.35475	3.43091	3.0001	3.02606	3.96554	4.14374
0.07	1.1644	1.15229	1.24918	1.54504	1.76304	2.5122	3.80463	3.39112	3.42053	4.53822	4.53995
0.08	1.14364	1.12461	1.20246	1.62635	1.81667	2.98107	4.33925	3.73023	3.89806	5.02613	4.98633
0.09	1.07443	1.11942	1.27513	1.73016	1.97931	3.42572	4.98979	4.25101	4.3133	5.67321	5.55556
0.1	1.1298	1.16267	1.23361	1.87723	2.33918	4.12471	5.77183	4.97941	4.841	6.21994	6.2753
0.11	1.10557	1.15402	1.23361	2.04159	2.54161	4.59531	6.36354	5.61092	5.29603	6.72169	7.05388
0.12	1.10903	1.13499	1.26129	2.1454	3.06758	5.14032	6.88086	6.29261	5.8566	7.37223	7.67328
0.13	1.14191	1.11942	1.24226	2.28901	3.53645	5.58324	7.3878	6.97429	6.13516	8.10236	8.11793
0.14	1.12288	1.14018	1.24918	2.51739	4.0555	6.30472	8.4034	7.54697	6.94661	8.90515	8.70964
0.15	1.08308	1.13845	1.26648	2.80806	4.60051	6.72688	9.03145	8.2079	7.5314	9.57819	9.38268
0.16	1.12634	1.17132	1.28378	3.05547	4.81505	7.39991	9.70276	8.65255	8.19059	10.5557	9.83771
0.17	1.10038	1.14018	1.26821	3.26309	5.51403	7.9155	10.2529	9.4415	8.99685	11.4035	10.4052
0.18	1.09346	1.15575	1.3305	3.45168	5.87218	8.50375	10.753	9.62144	9.92422	11.8585	11.1128
0.19	1.09173	1.15056	1.44815	3.65584	6.41372	8.96398	11.3793	10.2668	10.8845	12.8257	11.4433
0.2	1.08827	1.16959	1.44642	3.92574	6.77013	9.24253	11.8101	10.971	11.5696	13.1856	12.3274
0.21	1.07443	1.13326	1.56234	4.25447	7.27188	10.0298	12.4918	11.7426	12.4693	13.9001	12.9191
0.22	1.10038	1.13845	1.59175	4.38943	7.70961	10.5886	12.8205	11.9381	13.196	14.3431	13.5783
0.23	1.12634	1.15056	1.60559	4.71297	7.79266	10.9156	13.5455	12.6544	13.7652	15.1268	14.5351
0.24	1.10903	1.14191	1.63154	4.82543	8.17329	11.3516	14.0074	13.0091	14.2583	15.3293	15.0005
0.25	1.10211	1.2215	1.62462	5.06246	8.3342	11.7668	14.6147	13.4365	14.5195	15.7549	15.6061
0.26	1.09173	1.11596	1.6748	5.23548	8.47088	12.3153	15.0092	13.7981	15.4209	16.3414	16.3241
0.27	1.08135	1.18689	1.74054	5.43271	8.50029	12.58	15.4902	14.2029	15.8448	16.8207	16.857
0.28	1.13672	1.09519	1.80629	5.63514	8.77193	12.9555	15.8172	14.504	16.6165	17.3864	17.7255
0.29	1.15229	1.14883	1.91702	5.74933	9.00723	13.1769	16.0836	14.8033	17.3449	17.466	18.4176
0.3	1.12461	1.14364	1.91875	5.91197	9.23907	13.1544	16.5629	15.3344	17.7965	17.9141	19.1892
0.31	1.07443	1.1817	1.96374	6.03135	9.53839	13.452	16.8466	15.722	18.4505	18.0941	20.1408
0.32	1.12288	1.14883	1.9672	6.06249	10.0765	13.7271	17.2843	16.1026	19.0681	18.255	20.9159
0.33	1.1125	1.11077	1.95855	6.22686	10.1682	13.933	17.6425	16.3708	19.3917	18.8484	21.4125
0.34	1.06232	1.11769	2.00526	6.26319	10.3793	14.0818	17.5819	16.5767	19.973	18.9488	22.224
0.35	1.08654	1.13153	1.99315	6.42237	10.6838	14.2687	17.9591	17.1148	20.3623	19.0647	22.7084
0.36	1.09519	1.15575	1.97239	6.50369	11.0523	14.4797	17.9799	17.556	20.4038	19.3605	23.4264
0.37	1.06232	1.14883	1.96374	6.59192	11.4433	14.606	18.3328	17.8536	20.9471	19.7377	23.7465
0.38	1.09173	1.15056	2.00699	6.51926	11.4969	15.0386	18.5595	18.3518	21.0872	20.146	24.3659
0.39	1.06924	1.17997	1.98277	6.5677	11.7617	14.9192	18.774	18.5647	21.461	20.3675	24.9957
0.4	1.14364	1.15229	2.03294	6.71996	12.1094	15.0022	18.9159	18.9591	21.7118	20.7083	24.8538
0.41	1.1073	1.14537	2.00699	6.65767	12.3672	14.9815	18.9124	19.2429	21.9437	21.0492	25.3331
0.42	1.08827	1.16786	1.98277	6.83761	12.6285	15.2756	18.9263	19.8225	22.2101	21.57	25.7915
0.43	1.08827	1.1471	2.00007	7.00889	12.9641	15.3898	18.9903	20.1201	22.3554	21.6028	26.2379
0.44	1.1073	1.12634	2.05716	6.91546	13.0593	15.5957	18.8865	20.3709	22.6669	22.0475	26.5321
0.45	1.05886	1.18343	2.03986	6.97256	13.2755	15.6943	19.1235	20.7948	22.942	22.7534	26.8175
0.46	1.11423	1.15056	2.02083	7.12654	13.2634	15.722	19.2809	20.9575	23.1582	22.8797	27.2847
0.47	1.08481	1.14883	2.04159	7.12135	13.4607	15.7964	19.1806	21.2205	23.3641	23.5181	27.6394
0.48	1.09	1.1817	2.04851	7.15769	13.3569	15.8431	19.2654	21.5215	23.4351	24.0545	28.2397
0.49	1.09865	1.16786	1.9845	7.17672	13.4607	15.9815	19.537	21.7343	23.7102	24.2984	28.0823
0.5	1.15229	1.16613	2.05024	7.17845	13.7133	16.1545	19.4367	21.9783	24.0164	24.8348	28.5667
0.51	1.06059	1.17478	2.03294	7.21651	13.5385	16.2289	19.3415	22.1478	24.2742	24.9939	29.1498
0.52	1.11942	1.13326	2.0191	7.24073	13.9001	16.5663	19.4003	22.5077	24.5043	25.2569	29.3834
0.53	1.06751	1.15056	2.06062	7.42067	13.5645	16.4815	19.6028	22.5752	24.4905	25.5476	29.5356
0.54	1.11769	1.12115	2.04505	7.32551	13.7894	16.6165	19.7031	22.7776	24.9732	25.8608	29.783
0.55	1.1125	1.15402	2.07274	7.47777	13.85	16.9037	19.6996	22.6219	25.0908	26.4127	30.2744
0.56	1.14364	1.14018	2.01564	7.62483	13.7323	17.0456	19.672	22.7136	25.4438	26.5078	30.3004
0.57	1.13672	1.11769	1.96547	7.61272	13.869	16.9539	19.6304	22.9212	25.3434	26.9577	30.3575
0.58	1.10211	1.14883	1.95508	7.54524	13.7548	17.1459	19.8882	23.0527	25.7396	27.3816	30.8523
0.59	1.07962	1.13326	2.02429	7.71653	13.7513	17.1926	19.8	23.0735	25.859	27.61	30.8575
0.6	1.11596	1.17824	1.9845	7.55216	13.8846	17.5456	19.883	23.1392	25.9992	27.9421	31.3661
0.61	1.12634	1.16094	1.99142	7.72864	13.9226	17.5058	19.7083	22.9368	26.2379	28.2345	31.1447
0.62	1.08827	1.15575	2.02083	7.72172	13.824	17.5542	19.7239	23.2396	26.3504	28.8384	31.3506
0.63	1.14537	1.18343	2.00007	7.81515	13.8154	17.7965	19.8069	22.916	26.3763	28.8141	31.7087
0.64	1.13326	1.17305	2.0191	7.87744	13.9642	17.6805	19.7256	23.2188	26.3227	28.9093	31.7572
0.65	1.12288	1.10211	2.06236	7.95702	13.9399	17.8155	19.7758	23.1859	26.4058	29.0806	31.8039
0.66	1.12461	1.17478	2.0191	7.91377	13.8275	17.8761	20.0353	23.1582	26.2795	29.5495	31.8713
0.67	1.13326	1.14537	2.09696	7.89301	13.9988	17.9262	20.1945	23.2447	26.6065	29.5045	31.7087
0.68	1.16094	1.21111	2.19385	7.94145	13.7808	17.8709	19.9834	23.2136	26.6826	29.7536	32.2572
0.69	1.08481	1.1817	2.30285	7.90512	14.061	17.8847	20.0941	23.2517	26.956	29.9076	32.4181
0.7	1.07097	1.18689	2.32707	7.81861	13.8776	17.8622	20.3571	23.1496	26.8573	30.0927	32.4475
0.71	1.08135	1.16267	2.44299	7.8982	13.8759	17.8657	20.3381	23.0752	26.9629	30.3575	32.7122
0.72	1.09519	1.13326	2.53642	7.91204	13.8517	17.9504	20.0491	23.1842	26.956	30.4768	32.816
0.73	1.06751	1.13845	2.50182	8.01239	13.8586	17.838	20.1772	23.2811	27.2553	30.7173	33.0409
0.74	1.12115	1.14191	2.61255	7.94664	13.7098	18.056	20.2879	23.0458	27.2432	30.572	33.105
0.75	1.1125	1.13845	2.7302	7.92588	13.7081	17.8951	20.5128	22.9939	27.3003	30.7242	33.0375
0.76	1.09346	1.17824	2.76307	8.06602	13.8275	17.9366	20.4644	23.2707	27.5234	30.9526	32.8143
0.77	1.09346	1.16267	2.83574	7.94664	13.8517	17.9141	20.3727	23.0752	27.385	30.636	33.143
0.78	1.08827	1.11942	2.86861	8.04353	13.8517	18.139	20.281	23.2223	27.3971	31.0651	33.2364
0.79	1.0727	1.14537	2.93263	7.94145	13.9105	17.9677	20.2533	23.1773	27.7276	31.1551	33.3593
0.8	1.07097	1.17132	2.93436	8.01585	14.0507	17.8691	20.3415	23.0873	27.7034	31.3281	33.3679
0.81	1.11423	1.14537	3.01741	7.92761	13.9347	18.0421	20.2966	23.1548	28.1169	31.2398	33.3454
0.82	1.09519	1.17651	2.97588	7.97778	13.8154	17.992	20.3692	23.1842	28.0909	31.4267	33.2589
0.83	1.15229	1.16267	3.0399	7.90339	13.9244	17.8691	20.6478	23.5008	28.1411	31.5841	33.5859
0.84	1.1298	1.1471	3.16966	8.01239	13.9382	17.8345	20.627	23.3209	28.2813	31.6153	33.5098
0.85	1.10384	1.18862	3.23368	8.03661	13.7842	17.8432	20.7429	23.3036	28.2536	31.636	33.515
0.86	1.12634	1.13672	3.1489	8.04872	13.9122	17.9695	20.5786	23.269	28.1999	31.5962	33.5894
0.87	1.12115	1.10557	3.23714	8.20098	13.9174	18.0992	20.3796	23.1513	28.3557	31.5824	33.65
0.88	1.14018	1.13499	3.34441	8.0591	13.9763	17.9781	20.4644	23.1323	28.3124	31.6931	33.8299
0.89	1.1125	1.1644	3.26309	8.06602	14.0351	17.9037	20.5059	23.2742	28.3747	31.5392	33.5877
0.9	1.11942	1.16267	3.23195	8.06083	13.824	17.9435	20.6374	23.3278	28.2691	31.6568	33.7417
0.91	1.08481	1.11077	3.37728	8.07813	13.9555	17.8276	20.7118	23.461	28.3522	31.7243	33.6534
0.92	1.07443	1.20419	3.35652	8.11274	13.9918	17.7324	20.7862	23.3987	28.6031	31.6032	33.5721
0.93	1.07789	1.15921	3.44303	8.07813	13.888	18.0024	20.6599	23.0631	28.5667	31.9111	33.9389
0.94	1.08308	1.17478	3.46898	7.93972	13.959	17.8293	20.7983	23.4576	28.5823	31.9163	33.9372
0.95	1.08481	1.19381	3.45341	8.0072	13.9745	17.8224	20.7481	23.2344	28.937	31.9752	33.9302
0.96	1.09173	1.1644	3.35479	8.09717	13.869	17.9902	20.7377	23.314	28.6965	31.7191	33.7659
0.97	1.07962	1.15921	3.42053	8.02277	13.8742	18.139	20.8035	23.3416	28.9699	32.2589	33.8351
0.98	1.1298	1.11596	3.38939	7.89128	14.0091	17.9781	20.7083	23.3849	29.129	32.2606	34.2918
0.99	1.11942	1.18862	3.41707	7.99509	14.0247	17.9643	20.5682	23.2465	29.1238	32.3125	34.1517
1	1.12115	1.13845	3.44476	7.97259	13.9244	17.9574	20.7377	23.4126	29.0304	32.181	33.9112
1.01	1.11077	1.14364	3.46379	7.96048	13.8621	17.9643	20.6391	23.2413	29.1135	32.4683	34.0825
1.02	1.13153	1.13845	3.48109	7.99509	13.7271	17.9712	20.8364	23.2015	29.2138	32.3956	34.0946
1.03	1.16094	1.13845	3.42399	7.99855	13.7635	17.9089	20.8796	23.288	29.0287	32.207	34.1655
1.04	1.11423	1.17305	3.4586	7.93972	14.1095	18.0075	20.8744	23.2465	29.1204	32.3454	34.3905
1.05	1.14018	1.1125	3.44995	8.0072	13.76	17.9885	20.9194	23.1721	28.9543	32.4683	34.1586
1.06	1.10211	1.16094	3.48109	7.85148	13.8465	17.9729	20.8606	23.3174	28.937	32.5513	34.0444
1.07	1.08654	1.14364	3.46379	7.92934	13.7946	18.03	20.7948	23.3053	29.2242	32.8091	34.2192
1.08	1.10384	1.15056	3.43784	7.83937	13.914	18.1079	21.0007	23.3209	29.1135	32.6465	34.1223
1.09	1.09519	1.16267	3.43784	8.06429	13.7998	18.0698	21.0146	23.1877	29.2467	32.5565	34.323
1.1	1.13672	1.12634	3.40669	7.92069	13.9295	18.1771	21.0855	23.2032	29.3332	32.6084	34.3905
1.11	1.11596	1.17132	3.40669	7.97951	13.8863	18.1165	21.0146	23.3174	29.0304	32.7278	34.4977
1.12	1.11942	1.17305	3.43437	8.02104	13.9918	18.056	21.0959	23.3416	29.2086	32.8662	34.5912
1.13	1.10384	1.13499	3.39977	7.99509	13.952	18.1702	20.9436	23.4541	29.2259	32.8973	34.5635
1.14	1.13499	1.15402	3.46379	8.07986	13.9019	18.0733	21.0717	23.4974	29.2173	32.4752	34.5358
1.15	1.08135	1.13845	3.4188	7.99855	13.8032	18.2896	21.0388	23.5181	29.3107	32.7849	34.8126
1.16	1.1073	1.09346	3.46725	7.87224	14.0178	18.2982	21.2308	23.4333	29.3643	32.9094	34.6794
1.17	1.11423	1.16959	3.40323	7.98125	13.8655	18.2394	20.864	23.3278	29.1688	32.5824	34.4839
1.18	1.12634	1.16267	3.4586	7.93972	13.8759	18.2896	20.8813	23.2811	29.0858	32.6914	34.6984
1.19	1.11596	1.14537	3.50531	8.01239	14.061	18.5577	21.0284	23.1513	29.1567	32.6222	34.9372
1.2	1.08135	1.15575	3.48282	7.97605	13.914	18.4851	20.9955	23.442	29.2017	32.8299	34.759
1.21	1.12807	1.11077	3.41188	8.08159	13.9711	18.5543	20.8606	23.4022	28.9249	32.8264	34.7555
1.22	1.10038	1.14364	3.42572	7.95183	13.9278	18.6979	21.1045	23.3711	29.0875	32.7209	34.9545
1.23	1.12288	1.15056	3.50877	8.0591	13.9832	18.556	20.8813	23.1704	29.1325	32.6395	34.6379
1.24	1.12461	1.12461	3.43784	8.01412	13.8482	18.6892	21.0474	23.3728	29.1706	32.553	34.74
1.25	1.12634	1.10038	3.44649	7.94491	13.9953	18.665	20.9955	23.3728	29.2761	32.7658	34.8628
1.26	1.07962	1.14883	3.41015	7.88263	13.9036	18.5941	21.0076	23.5216	29.0771	33.0357	34.5116
1.27	1.04848	1.11769	3.42918	8.05737	13.9503	18.5128	20.8883	23.4108	29.245	32.5824	34.9147
1.28	1.09865	1.12461	3.49666	7.92761	13.8361	18.5923	21.0284	23.2776	28.9422	32.7624	34.7278
1.29	1.1298	1.17305	3.4759	7.95183	13.9088	18.5716	20.8796	23.4524	28.9041	32.7901	35.0445
1.3	1.06751	1.14191	3.48974	8.11793	14.0143	18.6166	20.9696	23.3589	29.0252	32.9094	34.951
1.31	1.08827	1.15229	3.44995	7.96567	14.0161	18.5975	20.9817	23.4679	29.0287	33.2036	35.278
1.32	1.13326	1.1644	3.46379	7.9899	13.8915	18.5802	21.0025	23.6444	29.0045	32.8299	34.8697
1.33	1.13326	1.20246	3.40842	7.80131	13.9261	18.8968	20.9748	23.416	29.0425	32.643	34.9874
1.34	1.05713	1.13153	3.49493	7.9899	13.9486	18.6788	21.0699	23.5821	28.9629	32.6724	35.0652
1.35	1.11596	1.13153	3.43437	7.99163	13.8378	18.4747	20.8606	23.4333	29.3418	32.6309	35.2382
1.36	1.09	1.19381	3.50185	8.06429	14.0091	18.6062	20.9852	23.5441	29.0252	32.7295	35.259
1.37	1.13326	1.1298	3.42053	8.01066	13.8673	18.6096	21.0907	23.6894	29.1031	32.7606	35.3213
1.38	1.12288	1.15056	3.42918	8.02969	13.6631	18.6581	21.1288	23.551	28.9197	32.662	35.1206
1.39	1.0727	1.13153	3.44476	7.99855	13.8396	18.7186	21.1201	23.66	29.0858	32.7382	35.3645
1.4	1.09173	1.11769	3.45341	8.03661	13.9745	18.5837	21.1824	23.7344	28.8661	32.8921	35.2936
1.41	1.09692	1.08308	3.43264	8.04699	13.952	18.8761	21.108	23.8555	28.9474	32.7589	35.5704
1.42	1.12288	1.13153	3.46033	8.06775	13.9538	18.7654	21.0474	23.6306	29.2744	32.7209	35.3455
1.43	1.10211	1.15229	3.3669	8.04872	13.9728	18.7135	20.9921	23.8988	29.0841	32.7866	35.4528
1.44	1.08827	1.13672	3.44303	8.13696	13.8621	18.5387	20.9557	23.6859	28.9353	32.8454	35.2261
1.45	1.10211	1.12807	3.42745	8.06256	13.6942	18.5439	20.9869	23.8157	29.2934	32.797	35.3611
1.46	1.10557	1.14883	3.47417	8.03834	13.7825	18.6373	21.063	24.0302	29.2588	32.9786	35.5255
1.47	1.09519	1.19208	3.4188	8.05564	13.9019	18.6927	20.8727	23.9074	29.2501	32.5703	35.5964
1.48	1.12115	1.1073	3.41707	7.8584	14.0489	18.4228	21.1132	23.7448	29.0443	32.9164	35.4043
1.49	1.1298	1.17651	3.48455	7.97432	13.9295	18.7429	20.9696	23.8295	29.3418	33.1915	35.4459
1.5	1.09	1.15056	3.42745	8.02104	13.8102	18.7186	20.9367	24.1998	29.1775	32.8385	35.3801
1.51	1.12807	1.15921	3.55549	8.18367	13.7773	18.5837	20.9523	23.9385	29.1758	32.8489	35.6293
1.52	1.05021	1.14018	3.62123	8.03142	13.7842	18.6235	21.1339	23.9714	29.2674	32.9025	35.7158
1.53	1.13499	1.15056	3.62988	8.14388	13.8327	18.7446	21.1166	24.0527	29.1065	32.5997	35.6898
1.54	1.09	1.19381	3.72158	7.92069	13.9434	18.7256	21.0838	23.8884	28.9612	32.7537	35.6812
1.55	1.1125	1.13153	3.69217	8.12312	13.9555	18.8259	21.1634	23.9662	29.1204	33.0288	35.7729
1.56	1.15056	1.15748	3.78041	7.99163	13.8327	18.6961	21.0682	23.9368	29.0841	32.9579	35.3853
1.57	1.12634	1.1817	3.77003	7.98471	14.0074	18.7878	21.0578	23.852	29.2363	32.7018	35.7331
1.58	1.15229	1.14883	3.85134	8.08159	14.0766	18.6373	21.063	23.9645	29.0287	32.7606	35.6293
1.59	1.13672	1.13499	3.91709	8.13869	13.9745	18.5854	21.2049	23.7776	29.3972	32.944	35.74
1.6	1.12461	1.15402	3.97592	8.09198	13.952	18.7377	20.9955	24.032	29.0477	32.7001	35.8732
1.61	1.10557	1.17651	3.91536	7.95529	13.9693	18.7238	20.9298	24.0908	29.3609	32.7641	35.8542
1.62	1.11942	1.16613	3.9638	8.03315	13.7202	18.6252	21.0319	24.1998	29.2969	32.8731	35.913
1.63	1.11077	1.15748	3.97765	7.89301	13.8327	18.5906	21.2412	24.1081	29.2328	32.8662	35.8542
1.64	1.08654	1.1471	3.96554	7.86532	13.9936	18.4643	21.0924	24.0891	29.1965	32.842	35.7694
1.65	1.10211	1.09519	4.00533	7.99336	13.8725	18.774	20.8813	23.8036	29.0841	33.2451	35.8698
1.66	1.08654	1.07962	3.97419	7.96221	13.9365	18.7169	20.8727	24.1548	29.1187	32.7953	35.9891
1.67	1.07789	1.19554	4.01225	8.01931	13.8361	18.6321	20.9315	24.07	29.1135	33.0859	35.9995
1.68	1.15056	1.16094	3.8946	7.96221	13.9365	18.5629	20.973	24.0008	28.9906	33.124	35.9355
1.69	1.11077	1.17824	4.05031	7.97605	13.9572	18.7152	21.1063	23.7898	29.1827	32.9008	35.6258
1.7	1.09	1.15056	4.03647	7.95356	13.9572	18.6287	21.089	24.07	29.4249	32.8056	35.6483
1.71	1.13845	1.17478	3.98284	7.97778	13.9226	18.71	20.8139	24.115	29.2813	32.7831	35.7227
1.72	1.08481	1.14191	4.04858	7.96913	13.8448	18.6079	21.1201	24.186	29.3643	33.0513	35.8455
1.73	1.12634	1.19554	4.06761	8.06775	13.7254	18.6391	21.0319	23.9783	29.0045	32.9423	35.8767
1.74	1.08481	1.20765	4.12644	7.97086	13.8915	18.7446	20.9211	23.9178	29.2294	32.9873	36.048
1.75	1.09	1.15402	4.0555	7.97951	13.8898	18.5439	20.954	23.8918	28.9993	33.0029	35.7642
1.76	1.09519	1.1125	4.07108	8.02969	13.8534	18.6252	21.1495	24.0251	29.1187	33.1309	35.8784
1.77	1.15056	1.11769	4.02609	7.99509	13.9728	18.5681	20.9748	24.224	29.2571	33.0271	36.0618
1.78	1.13326	1.12461	4.03301	7.94837	13.8603	18.3674	21.1236	24.1548	29.1048	33.1119	35.8196
1.79	1.11769	1.11769	3.93612	8.04872	13.9122	18.5128	20.8831	24.2067	29.1896	33.1742	35.9355
1.8	1.07962	1.10211	4.06761	8.04007	13.9797	18.6875	21.1115	24.0233	29.2848	33.1932	35.8161
1.81	1.1125	1.14364	4.0382	7.90858	14.068	18.6166	20.9627	24.0251	29.1619	33.2503	36.0739
1.82	1.10211	1.1298	4.05896	7.97778	13.9451	18.7169	21.0076	24.0095	29.3142	33.3091	35.6829
1.83	1.1471	1.13845	3.97073	8.08852	14.0576	18.7757	20.8242	24.0475	29.1965	33.3576	35.7832
1.84	1.06232	1.13845	4.02782	8.02277	13.9071	18.6685	21.0249	24.096	28.9404	33.2935	36.0151
1.85	1.0727	1.13499	3.99668	7.98125	13.9088	18.7809	21.1391	23.9714	29.4716	33.1465	36.0462
1.86	1.06751	1.15748	4.01052	7.89128	13.8811	18.8242	21.2343	24.1721	29.3643	33.2987	35.5704
1.87	1.08135	1.14191	4.01571	7.94664	13.8188	18.5664	21.1166	23.9472	29.3315	33.1863	36.0358
1.88	1.12634	1.18862	4.00879	7.9674	14.0905	18.5301	20.9627	24.1998	29.2813	33.2762	35.6708
1.89	1.10557	1.17132	4.02609	7.99682	13.9244	18.6927	20.9419	24.0683	29.3695	33.2122	35.8403
1.9	1.10038	1.16786	4.01744	8.06429	13.8309	18.7948	21.1443	24.0043	28.9491	33.3645	36.2071
1.91	1.1644	1.17478	3.99322	8.06256	13.7358	18.5923	20.9211	24.0908	29.1896	33.0513	35.8023
1.92	1.11942	1.18343	3.99495	8.04699	13.8984	18.7705	20.9246	24.0856	29.4578	32.8229	35.5722
1.93	1.11077	1.17305	4.01917	8.03488	13.8776	18.6391	21.1063	23.8417	29.1706	33.1793	35.5549
1.94	1.10211	1.1471	4.04858	7.95529	13.7652	18.4678	21.2862	24.2707	29.238	33.0617	35.8178
1.95	1.09865	1.15229	4.02436	8.08159	13.8275	18.8847	21.1357	24.1202	29.437	33.3454	35.8265
1.96	1.12288	1.14883	3.99841	8.04699	13.9745	18.6148	21.2758	24.2292	29.4612	33.1724	35.9303
1.97	1.10211	1.1471	4.03993	7.89647	13.8759	18.5595	21.5423	23.9195	29.1844	32.9752	35.977
1.98	1.10903	1.1471	4.01225	7.86186	13.9538	18.4591	21.5198	24.1185	29.2484	33.1759	35.8836
1.99	1.10903	1.16613	4.10914	8.01239	13.8863	18.5768	21.4679	24.0631	29.2017	33.3351	36.1172
2	1.1073	1.1817	4.09876	8.1508	13.9434	18.601	21.5873	24.0251	29.0373	33.1949	35.913
2.01	1.1125	1.17651	4.06761	8.06083	13.7652	18.6391	21.6824	24.0562	29.2761	33.098	36.1448
2.02	1.13153	1.19381	4.09876	8.07986	13.9417	18.7048	21.3779	23.8399	29.3609	33.3662	35.9061
2.03	1.12461	1.10903	3.97765	7.9328	13.9624	18.8	21.6686	24.0943	29.1706	33.271	36.1968
2.04	1.09692	1.17478	4.01917	8.09544	14.0039	18.7861	21.4696	24.2206	29.328	33.0669	35.7729
2.05	1.07443	1.16267	4.00706	8.13523	13.914	18.5664	21.4834	24.1894	29.2259	33.0271	35.7417
2.06	1.15402	1.11769	4.10049	8.01066	13.8673	18.6339	21.3208	24.0268	29.2571	33.2607	36.0462
2.07	1.12634	1.12461	4.01225	8.05045	13.9538	18.582	21.5942	23.9005	29.1169	33.0703	35.8386
2.08	1.13845	1.17651	4.05896	7.94491	13.7271	18.6875	21.4904	24.4991	29.1913	33.079	36.0064
2.09	1.1125	1.1471	3.97592	7.8809	14.0558	18.5422	21.5613	24.1479	29.3886	33.4077	35.8507
2.1	1.12288	1.15748	4.0382	8.05218	13.9538	18.6858	21.4679	24.2673	29.3211	33.3541	35.6915
2.11	1.11077	1.14191	4.04858	7.98644	13.7877	18.774	21.5821	24.2759	29.3747	33.4579	35.9563
2.12	1.1298	1.15229	4.07627	8.00028	13.9157	18.7377	21.5492	24.3521	29.0737	33.2883	35.8871
2.13	1.10557	1.19208	3.98284	7.97778	13.8586	18.556	21.3381	24.1289	29.0581	33.1551	35.8057
2.14	1.1125	1.14883	4.05204	8.05045	13.9797	18.755	21.4731	24.1444	29.2467	33.0686	35.9061
2.15	1.10384	1.17305	4.04339	8.13004	13.9209	18.6304	21.4056	24.1738	29.1238	33.4198	35.9061
2.16	1.1073	1.15921	4.08146	7.89474	13.9642	18.5958	21.4575	24.2534	29.0858	33.2745	36.0324
2.17	1.11942	1.17305	3.98803	8.22866	14.0143	18.7325	21.4333	24.3572	29.3297	33.3662	35.8871
2.18	1.12461	1.17305	4.00879	8.02623	13.7963	18.6148	21.5025	24.3192	29.0841	33.2018	36.0099
2.19	1.11077	1.17478	4.04166	7.89993	13.8171	18.7896	21.5319	24.288	29.0321	33.3005	35.8473
2.2	1.09173	1.17305	3.98111	7.99682	13.8465	18.6806	21.3952	24.3503	29.0789	33.015	35.5601
2.21	1.10903	1.17132	4.04685	7.94145	13.9797	18.5716	21.2758	24.3988	29.2501	33.1534	35.7919
2.22	1.11077	1.12288	4.08838	8.04007	13.8638	18.5681	21.435	24.3849	29.4214	33.0842	36.3075
2.23	1.1073	1.16959	3.98976	8.13696	13.8742	18.6062	21.4367	24.2517	28.8453	33.425	36.0653
2.24	1.13499	1.18516	4.05204	8.07121	13.952	18.6166	21.8226	24.6583	29.2519	33.1223	35.8127
2.25	1.11077	1.14537	3.97592	8.01585	13.9122	18.6356	21.563	24.2534	29.1758	33.2676	35.7365
2.26	1.08481	1.15402	4.03993	8.00547	13.9313	18.7221	21.5302	24.6721	29.1879	33.105	35.9753
2.27	1.11942	1.15921	4.01571	7.97432	13.7635	18.6875	21.5838	24.7171	29.245	33.188	35.9684
2.28	1.11942	1.15921	3.95169	7.94491	13.824	18.7619	21.7516	24.3728	29.2155	33.0133	36.0635
2.29	1.09	1.19381	4.0555	8.00201	14.0541	18.6512	21.7447	24.577	29.1758	33.2797	35.9909
2.3	1.07616	1.18343	4.09357	7.99682	14.0524	18.4591	21.4246	24.6168	28.9526	33.4683	36.0722
2.31	1.11596	1.12115	4.06934	7.91896	13.8257	18.6131	21.4748	24.4801	29.2484	33.3316	36.1033
2.32	1.12634	1.20765	4.09184	8.01066	13.632	18.7083	21.5094	24.4957	29.2207	33.2693	35.8957
2.33	1.08135	1.17651	4.04858	7.98298	13.9832	18.6858	21.4904	24.4541	29.5235	33.1759	35.7625
2.34	1.09865	1.14191	4.01744	7.94837	14.0212	18.7359	21.6807	24.4247	29.0702	33.1949	35.6673
2.35	1.11423	1.20765	4.00879	7.99509	13.8794	18.4418	21.4817	24.5164	28.9872	33.4285	35.8836
2.36	1.10903	1.15229	4.04339	7.97086	13.9468	18.6961	21.6046	24.3399	29.1325	33.1811	35.8801
2.37	1.14364	1.16959	4.0209	8.04872	13.869	18.5093	21.5734	24.577	29.0996	33.3679	35.8819
2.38	1.09346	1.1817	4.05723	7.96913	14.0507	18.6062	21.3398	24.4922	29.2	33.1984	36.1795
2.39	1.14018	1.13326	4.12644	8.03488	13.8898	18.5993	21.4558	24.551	29.2242	33.3264	36.0237
2.4	1.07789	1.14537	4.13163	8.01066	14.0161	18.6961	21.5059	24.2586	28.7951	33.0911	36.0981
2.41	1.1073	1.15575	4.19738	7.97259	13.9693	18.6218	21.717	24.3209	28.9941	33.1638	36.1085
2.42	1.12461	1.15056	4.24409	7.95356	13.8292	18.6512	21.717	24.5389	29.0166	33.0375	36.0272
2.43	1.12807	1.17651	4.24063	7.95183	13.8569	18.5802	21.39	24.513	29.2173	33.1447	35.83
2.44	1.11077	1.17132	4.21987	7.9899	13.8361	18.6944	21.3658	24.4143	29.5495	32.9596	35.7902
2.45	1.09865	1.17651	4.28216	7.95529	13.9382	18.8103	21.5457	24.4576	29.1723	33.5652	35.6604
2.46	1.12115	1.14018	4.23371	8.01758	13.9711	18.7065	21.48	24.7448	29.3695	33.0911	35.9649
2.47	1.1125	1.1644	4.31676	8.00893	13.9659	18.7567	21.461	24.4887	29.1931	32.9821	35.7348
2.48	1.14537	1.14364	4.42749	8.06083	13.8327	18.6944	21.4385	24.4195	29.2363	33.2295	35.8853
2.49	1.11596	1.15402	4.46555	8.02623	13.9105	18.6425	21.5751	24.5701	29.1948	33.1551	35.6846
2.5	1.09692	1.12461	4.42576	8.03488	13.8482	18.6269	21.5821	24.4853	29.3522	33.1413	35.7746
2.51	1.08481	1.11596	4.5313	8.00201	13.9382	18.7377	21.5855	24.6029	29.0685	33.0721	35.7556
2.52	1.13153	1.14018	4.52957	8.0418	13.9399	18.71	21.608	24.3918	29.0581	32.9527	35.9805
2.53	1.10384	1.17651	4.63165	7.93453	13.8413	18.8484	21.5457	24.5337	29.1602	33.1569	36.1552
2.54	1.10903	1.14191	4.66106	8.10063	14.0403	18.7083	21.4765	24.5925	29.2138	33.3662	35.9597
2.55	1.11077	1.13672	4.70258	7.98125	14.0091	18.6598	21.4246	24.6237	28.9993	33.252	35.9407
2.56	1.13672	1.1644	4.71989	8.08505	14.0991	18.6218	21.4142	24.6531	29.2986	33.0669	36.0116
2.57	1.12115	1.14364	4.78736	8.01585	13.7859	18.5785	21.6911	24.577	29.1048	33.2866	35.7002
2.58	1.0727	1.13499	4.79774	8.0418	14.0074	18.4435	21.5959	24.5631	29.2207	33.5237	35.9442
2.59	1.08481	1.12288	4.84965	8.0764	13.9105	18.5612	21.6772	24.6323	29.3955	33.3835	35.6725
2.6	1.10903	1.16959	4.87041	7.97951	13.8673	18.6581	21.4246	24.596	29.3505	33.0755	35.9995
2.61	1.08481	1.11596	4.92751	8.14561	13.8863	18.4487	21.4817	24.4489	29.4041	33.278	35.9113
2.62	1.08135	1.12461	4.75276	8.03834	13.8102	18.5785	21.5007	24.7206	29.1187	33.0807	36.1639
2.63	1.13153	1.16959	4.88598	7.90685	14.0022	18.6269	21.525	24.4143	28.9335	33.5133	36.1258
2.64	1.12288	1.20419	4.91366	7.97086	13.8673	18.6996	21.627	24.5372	29.2155	33.3749	35.8905
2.65	1.11596	1.10038	4.87733	8.00028	13.9001	18.7861	21.5405	24.5337	28.9231	33.0271	35.7261
2.66	1.12634	1.16786	5.01401	7.93799	13.914	18.5404	21.6115	24.5908	29.3626	33.2503	35.5428
2.67	1.07789	1.16267	4.89809	7.98817	13.888	18.5543	21.5129	24.5026	29.1515	33.2157	35.977
2.68	1.14191	1.16094	4.88771	7.84975	13.9365	18.6494	21.6963	24.6531	29.2415	33.2745	36.1777
2.69	1.10384	1.17132	4.95519	7.99855	13.8171	18.6252	21.5423	24.4974	29.1498	33.0721	35.8576
2.7	1.11596	1.15748	4.85657	7.99682	13.8898	18.7705	21.5578	24.4835	28.9906	33.1811	35.6829
2.71	1.1073	1.16613	4.94827	7.99163	13.8759	18.6702	21.3468	24.4143	29.1221	33.1915	35.83
2.72	1.12634	1.16959	4.92578	8.06429	13.9192	18.6823	21.4644	24.5424	29.2277	33.3212	35.7365
2.73	1.1125	1.1644	4.98633	8.1162	14.1008	18.7013	21.4852	24.3607	29.1065	33.3506	35.9961
2.74	1.09865	1.14364	4.92751	7.99163	13.9832	18.7083	21.6201	24.6254	29.1931	32.8835	35.6742
2.75	1.15921	1.14364	4.88425	8.05045	13.9849	18.7723	21.5007	24.5441	29.2553	32.9094	36.1172
2.76	1.12461	1.13153	4.87733	7.95702	13.8932	18.4816	21.5457	24.4455	29.1706	32.8991	35.9286
2.77	1.06924	1.16786	4.89636	7.93453	13.8517	18.6944	21.5873	24.333	29.3557	33.06	36.0341
2.78	1.13153	1.13672	5.01228	7.98125	13.9174	18.5733	21.4454	24.5562	29.2605	33.1447	35.7642
2.79	1.1125	1.20073	4.98979	8.00201	13.843	18.6339	21.672	24.3659	29.3799	33.0686	35.8646
2.8	1.11942	1.15056	4.94481	7.87224	13.9036	18.6494	21.6686	24.3555	29.328	33.1292	35.6293
2.81	1.13672	1.12461	4.95865	7.98471	13.8949	18.6961	21.5336	24.7067	29.4301	32.9977	35.8438
2.82	1.10038	1.15229	5.00017	8.01931	13.8482	18.6339	21.7066	24.4524	29.4457	33.0254	35.913
2.83	1.1073	1.16786	4.98287	8.04526	13.9019	18.7186	21.6651	24.5268	29.1429	33.0496	35.9095
2.84	1.08308	1.17305	5.04862	8.00201	13.9347	18.7083	21.5873	24.596	29.129	33.0877	36.1345
2.85	1.09173	1.14883	4.87214	7.94837	13.8707	18.5404	21.3883	24.7673	29.3124	33.2243	35.8161
2.86	1.15748	1.15921	4.88079	8.03315	13.8396	18.5006	21.5976	24.6254	29.0754	33.1274	35.7659
2.87	1.11077	1.1817	4.87733	7.86186	13.8586	18.4401	21.6046	24.7119	29.2744	33.1153	36.0047
2.88	1.11596	1.12461	4.90501	8.06775	13.8898	18.5301	21.7793	24.5908	29.2934	33.1153	35.8611
2.89	1.09519	1.16613	5.04516	8.10409	13.8949	18.5802	21.4212	24.6081	29.1342	33.0703	36.2538
2.9	1.07789	1.14191	4.92405	7.97951	13.85	18.7705	21.4817	24.5545	29.0719	33.3264	35.6673
2.91	1.11077	1.18862	5.03478	8.06948	13.6752	18.6131	21.5371	24.5441	29.1377	33.0721	35.9044
2.92	1.09692	1.15056	4.98287	8.02104	13.9157	18.8934	21.4471	24.8417	29.1031	33.214	35.7279
2.93	1.11423	1.14883	4.98633	8.11447	13.7963	18.691	21.8053	24.8763	29.0287	33.2226	35.9113
2.94	1.14191	1.14883	4.9673	8.0591	13.9053	18.556	21.4333	24.9299	29.0166	33.3697	36.0064
2.95	1.11423	1.14537	4.94827	8.05045	13.8725	18.6044	21.5319	25.1116	29.1238	33.4302	35.7383
2.96	1.1073	1.16094	4.90328	8.00893	13.9918	18.364	21.6046	24.9299	29.3955	33.5081	35.503
2.97	1.12115	1.16094	4.93789	8.14042	13.9486	18.5214	21.5578	25.1047	29.2155	33.3316	35.5964
2.98	1.10211	1.11942	4.9102	7.9328	13.8949	18.6148	21.6443	24.9732	29.2155	33.2797	36.1137
2.99	1.09346	1.1298	4.88771	7.95702	14.023	18.5698	21.525	24.8746	29.2484	33.0617	35.9078
3	1.08481	1.15748	4.91193	7.9674	14.0247	18.5076	21.7291	25.0303	29.129	33.2313	35.5566
3.01	1.1073	1.13845	4.8583	7.96394	13.8794	18.665	21.5803	25.0458	29.2899	32.8818	35.6621
3.02	1.09692	1.18862	4.9102	8.02796	13.8344	18.7031	21.5353	24.8763	29.2017	33.1344	35.74
3.03	1.10557	1.16267	4.99844	8.00201	13.888	18.6079	21.5371	24.9888	29.2865	33.2018	35.8749
3.04	1.09346	1.16959	4.86522	8.05391	13.9226	18.5612	21.589	25.1185	29.0443	33.3178	36.1708
3.05	1.13326	1.15921	4.89117	8.01066	13.9745	18.6737	21.5319	25.167	29.3315	33.1344	36.1241
3.06	1.11077	1.17132	5.01055	7.90858	13.8725	18.9747	21.4021	25.1497	29.2623	33.2641	35.7106
3.07	1.11077	1.17997	4.96384	8.02277	13.9849	18.5491	21.5751	25.0026	29.3851	33.1292	35.8473
3.08	1.03983	1.15229	4.97249	8.09544	13.9157	18.8467	21.4436	25.1029	29.2363	33.188	35.6327
3.09	1.06751	1.14018	4.97768	7.99509	13.8776	18.8674	21.3208	25.1514	29.5045	33.1465	35.8005
3.1	1.14018	1.14018	4.92405	7.98644	13.9901	18.6806	21.4713	25.2517	29.3661	33.2295	36.1258
3.11	1.1471	1.12634	5.03824	8.00547	13.7548	18.7757	21.6443	25.2171	29.3315	33.2416	35.9961
3.12	1.14191	1.16267	4.91193	7.94318	13.9295	18.9366	21.48	25.3382	29.4145	33.2191	35.9095
3.13	1.09865	1.15921	4.8583	8.01758	13.869	18.7256	21.3519	25.1583	29.0045	33.3489	35.7261
3.14	1.10038	1.17651	5.00536	8.11966	13.9019	18.7117	21.3917	25.2708	29.3938	33.4129	35.7781
3.15	1.14018	1.18862	5.04343	8.08505	14.0264	18.6356	21.6565	25.276	29.2346	33.2347	35.9095
3.16	1.07789	1.18343	4.90155	8.09717	14.0022	18.6218	21.6426	25.295	29.2674	33.47	35.8213
3.17	1.13153	1.10211	4.88079	8.04526	13.8084	18.7169	21.6184	25.2898	29.2034	32.9838	35.7694
3.18	1.10211	1.1471	4.9327	8.05564	13.8794	18.447	21.6478	25.4196	29.5598	33.2901	35.7331
3.19	1.11596	1.15921	4.92578	8.03315	13.9434	18.6408	21.5215	25.269	29.463	33.3956	35.8992
3.2	1.10038	1.15575	4.93962	8.14042	13.7998	18.4228	21.5388	25.2189	29.2623	33.0098	35.9839
3.21	1.12288	1.17132	5.00882	8.15772	13.8413	18.5456	21.6668	25.4005	29.0564	33.3541	35.7244
3.22	1.08135	1.14364	4.9846	8.27364	13.9728	18.8917	21.5492	25.2241	29.2155	33.4337	35.8525
3.23	1.12461	1.1471	5.00017	8.19752	13.8257	18.8484	21.5561	25.1704	29.2121	33.7088	35.7954
3.24	1.14537	1.14191	4.97422	8.34285	13.7271	18.4626	21.5924	25.077	29.463	33.3991	35.9095
3.25	1.12634	1.19554	4.9102	8.31171	13.952	18.7688	21.4454	25.2327	29.4491	33.3091	35.8767
3.26	1.11423	1.16613	4.98114	8.32036	13.9624	18.6685	21.4125	25.1877	29.3747	33.4908	36.0895
3.27	1.1298	1.15229	4.97076	8.28748	13.8932	18.5941	21.5665	25.2327	29.5287	33.2313	36.1898
3.28	1.05713	1.17824	4.98287	8.2996	13.9053	18.5404	21.5907	25.3746	29.1602	33.2295	35.9476
3.29	1.11423	1.17824	4.89982	8.30825	13.914	18.5785	21.6028	25.3971	29.2501	33.0479	36.131
3.3	1.11769	1.19208	4.93789	8.46396	13.8915	18.6044	21.544	25.3469	29.4681	33.2053	35.9822
3.31	1.1125	1.13845	4.98633	8.4605	13.9209	18.5975	21.4073	25.3919	29.61	33.3057	36.1102
3.32	1.13153	1.17132	5.01747	8.49856	14.0334	18.7619	21.6011	25.3659	29.2536	33.143	35.8248
3.33	1.12461	1.17824	5.01574	8.52452	13.952	18.6477	21.3831	25.2587	29.0114	33.6119	36.0428
3.34	1.09346	1.12461	5.01055	8.64909	13.9693	18.4522	21.6167	25.1445	29.2778	33.2295	35.5306
3.35	1.09173	1.19381	4.97768	8.7529	13.9192	18.7965	21.7326	25.2258	29.0806	33.3091	36.0635
3.36	1.08481	1.13153	4.9327	8.75809	13.8396	18.4262	21.5578	25.3625	29.02	33.3005	35.7832
3.37	1.12634	1.11596	5.02786	8.7702	13.9503	18.6321	21.39	25.4161	29.2138	33.0496	35.8992
3.38	1.1298	1.17132	4.92578	8.81172	13.9988	18.6062	21.5388	25.0943	28.9837	33.2607	35.8334
3.39	1.12288	1.14018	4.95173	8.73214	13.9659	18.7083	21.7395	25.2967	29.1065	33.1603	35.8213
3.4	1.08827	1.1471	4.94481	8.61795	13.9105	18.3795	21.5215	25.6116	29.0287	33.3299	35.695
3.41	1.06232	1.14537	4.92578	8.67331	13.8102	18.4678	21.6046	25.3555	28.9993	33.2451	35.804
3.42	1.08308	1.10903	4.95346	8.81345	13.9209	18.6875	21.7291	25.2898	29.1688	33.1724	35.6345
3.43	1.10038	1.14537	4.95692	8.62314	13.7963	18.8449	21.6478	25.3919	29.2207	33.3039	35.7625
3.44	1.1125	1.14191	4.95173	8.72868	13.7479	18.8484	21.7741	25.4819	29.0667	33.0271	35.7348
3.45	1.06924	1.16267	5.01055	8.62141	13.9071	18.7273	21.7014	25.4057	28.9941	33.2416	35.8559
3.46	1.11596	1.15575	4.91193	8.68888	13.9572	18.8051	21.7326	25.5632	29.2848	33.2468	35.6431
3.47	1.09692	1.14883	4.88598	8.86536	13.9347	18.6304	21.788	25.3746	29.3245	33.0011	35.9372
3.48	1.13326	1.17132	4.84792	8.76674	13.8707	18.7221	21.736	25.3019	29.0892	33.1759	35.74
3.49	1.08308	1.14883	4.95692	8.8048	13.9642	18.7394	21.672	25.5078	29.046	33.1707	35.7054
3.5	1.12807	1.12461	4.96384	8.79615	13.9278	18.8398	21.5007	25.3331	29.0892	33.2001	35.6362
3.51	1.10038	1.19554	5.00882	8.69407	13.9226	18.6235	21.6011	25.7137	29.3522	33.2624	35.8836
3.52	1.15575	1.1817	5.01574	8.74944	13.9451	18.7861	21.736	25.3815	29.2207	33.4441	35.7642
3.53	1.13326	1.19208	4.88771	8.78058	13.8154	18.5162	21.7205	25.4507	29.1014	32.9769	35.7417
3.54	1.07616	1.16959	4.94481	8.76847	14.0039	18.7602	21.6859	25.2621	29.2328	33.1569	35.6466
3.55	1.1125	1.16613	4.98287	8.66812	13.8361	18.7498	21.5959	25.359	29.0477	33.4043	35.8819
3.56	1.1073	1.16613	4.97941	8.83941	13.8932	18.5906	21.5284	25.2587	29.3384	33.3195	35.7088
3.57	1.12634	1.1471	4.92751	8.73387	13.8794	18.5923	21.6893	25.3763	29.2848	33.4077	36.2158
3.58	1.12807	1.15402	4.8929	8.79096	13.9538	18.6339	21.5267	25.4421	29.4041	33.3524	36.0964
3.59	1.11942	1.1817	4.96038	8.83595	14.0282	18.6667	21.5994	25.3296	29.155	33.1967	35.849
3.6	1.14883	1.12461	4.94308	8.86536	13.7479	18.5889	21.3173	25.3798	29.1671	33.323	35.8369
3.61	1.1073	1.1298	5.01055	8.73214	13.824	18.5595	21.7655	25.3815	29.2311	33.5133	35.7002
3.62	1.12634	1.15056	4.96211	8.79961	13.7427	18.7602	21.7516	25.4109	29.3886	33.2918	36.0653
3.63	1.11423	1.13672	5.01574	8.72695	13.9174	18.5456	21.5855	25.4161	29.1515	33.1897	35.6691
3.64	1.13672	1.17478	4.93616	8.6612	13.8448	18.601	21.6426	25.3331	29.4301	33.2866	36.1102
3.65	1.1298	1.13499	4.90501	8.82903	13.914	18.7429	21.6288	25.4611	29.2501	33.3645	35.8507
3.66	1.10384	1.14537	4.97768	8.72349	13.8984	18.6546	21.7239	25.4974	29.354	33.3091	35.9286
3.67	1.1073	1.17132	5.03305	8.74598	13.9399	18.7359	21.9143	25.3884	29.0494	33.4043	35.5774
3.68	1.16786	1.17478	5.01747	8.68023	13.7583	18.646	21.852	25.3625	29.2207	33.4752	35.714
3.69	1.1125	1.15402	4.99844	8.60237	13.8794	18.6131	21.5717	25.3365	29.2813	33.3887	36.0168
3.7	1.11596	1.14883	4.98287	8.70964	14.0385	18.7308	21.8485	25.3331	29.1861	33.4596	36.195
3.71	1.11423	1.16959	4.99671	8.77539	13.8811	18.7498	21.6945	25.3088	29.2969	33.2382	35.8559
3.72	1.10384	1.19035	5.03824	8.71829	13.9659	18.7083	21.6547	25.2863	29.2778	33.2572	36.0272
3.73	1.09865	1.15748	5.04343	8.68888	13.7946	18.6408	21.717	25.487	29.3245	33.5237	35.9165
3.74	1.10211	1.12634	5.01574	8.64736	13.9918	18.7394	21.6461	25.4438	29.3072	33.2503	35.8922
3.75	1.08827	1.14191	4.90674	8.76501	13.9936	18.6356	21.8243	25.3711	29.1948	33.105	35.9372
3.76	1.15056	1.11423	4.95173	8.73387	13.7133	18.7238	21.5855	25.4992	29.2709	33.169	35.8265
3.77	1.15575	1.14883	4.86176	8.77193	13.8171	18.6339	21.7378	25.5891	29.4214	33.214	35.7227
3.78	1.12461	1.11077	4.94135	8.67677	14.0039	18.4245	21.7983	25.449	29.3938	33.5185	35.7071
3.79	1.09	1.15229	4.92232	8.73733	14.0593	18.819	21.7412	25.4645	29.4491	33.5046	36.1224
3.8	1.06578	1.16094	4.9846	8.65601	13.9399	18.6408	21.8762	25.4109	29.5201	33.3783	35.9805
3.81	1.08308	1.1644	4.95173	8.85325	14.0039	18.5837	21.5059	25.3123	29.4664	33.3679	36.1033
3.82	1.08827	1.17132	4.94827	8.79961	13.8482	18.8449	21.672	25.1912	29.2571	33.4614	36.1172
3.83	1.11942	1.11423	4.99671	8.76847	13.9157	18.6892	21.7395	25.2777	29.3886	33.2486	36.2037
3.84	1.06232	1.15402	4.9673	8.66985	13.9936	18.7705	21.7118	25.5562	29.309	33.5392	35.9995
3.85	1.12288	1.199	4.94135	8.84114	13.9745	18.6304	21.6565	25.3279	29.4474	33.162	35.8455
3.86	1.16267	1.16613	4.89636	8.76674	13.9642	18.665	21.5319	25.4421	28.9076	33.2209	36.0255
3.87	1.06924	1.13499	4.97076	8.86709	13.8673	18.5993	21.5509	25.3832	29.4803	33.0877	36.067
3.88	1.1125	1.15748	4.99671	8.7875	13.914	18.5283	21.7776	25.378	29.2969	33.1793	36.2435
3.89	1.07962	1.16613	4.97249	8.6785	13.9953	18.7584	21.7533	25.314	29.2501	33.2105	35.9511
3.9	1.11942	1.1644	4.92751	8.84806	13.997	18.6391	21.7066	25.5043	29.1636	33.2849	35.8888
3.91	1.13153	1.14364	5.03824	8.80134	13.9278	18.5802	21.7862	25.4472	29.3678	33.0219	35.7504
3.92	1.10557	1.17997	4.98979	8.78577	13.8378	18.8449	21.6236	25.3486	29.2225	33.297	35.8317
3.93	1.12634	1.13499	4.97076	8.7131	13.8361	18.6806	21.4696	25.3988	29.245	33.4527	35.9736
3.94	1.05021	1.11769	4.99498	8.81864	13.9728	18.4678	21.6357	25.3417	29.3038	33.2555	35.9632
3.95	1.07962	1.15921	4.94654	8.87401	13.8378	18.6546	21.5682	25.3036	29.3626	33.015	35.7902
3.96	1.08308	1.12634	4.99152	8.74598	14.0039	18.5629	21.6236	25.1773	29.1671	33.3645	35.7261
3.97	1.12461	1.11423	5.059	8.67504	14.061	18.7723	21.7776	25.494	29.2709	33.2555	35.7971
3.98	1.16094	1.15402	4.98114	8.77366	13.8794	18.6875	21.7862	25.3192	29.0045	32.9821	35.9978
3.99	1.11423	1.13153	4.83408	8.73214	14.0074	18.5889	21.57	25.404	29.1792	33.2001	35.7296
4	1.12115	1.11077	4.9673	8.6958	13.9365	18.575	21.3952	25.269	29.2467	33.3368	36.0047
4.01	1.13499	1.15229	4.93962	8.75117	13.9988	18.684	21.6028	25.6133	29.1446	33.3178	36.157
4.02	1.07616	1.14537	4.92578	8.77885	13.9884	18.6339	21.8191	25.5147	29.4249	33.3126	36.0203
4.03	1.12288	1.13672	4.89982	8.78404	13.8344	18.5854	21.6392	25.449	29.1671	33.3904	35.9701
4.04	1.14883	1.13672	4.94827	8.80826	13.8015	18.62	21.8779	25.4767	29.3401	32.9804	36.0826
4.05	1.11596	1.14364	4.83927	8.8446	13.9624	18.5076	21.7447	25.3382	29.0339	33.2261	35.9355
4.06	1.0554	1.08827	4.97941	8.85671	13.8603	18.6131	21.6945	25.276	29.309	33.1482	35.5566
4.07	1.11596	1.1298	4.86868	8.76501	13.9642	18.6183	21.6876	25.359	28.982	33.4493	35.6171
4.08	1.12807	1.13326	4.97249	8.76155	13.8863	18.582	21.7326	25.3694	29.1031	33.4268	36.0376
4.09	1.09692	1.18343	4.99671	8.82903	13.8586	18.6719	21.6547	25.3798	29.2726	33.38	35.868
4.1	1.08827	1.21804	4.90328	8.83422	13.8759	18.6477	21.8174	25.4576	29.1065	33.1672	35.6241
4.11	1.07789	1.21631	4.94481	8.75463	13.7825	18.5508	21.7187	25.2171	29.1879	33.4527	36.1587
4.12	1.11423	1.13326	4.95519	8.82556	13.7704	18.5993	21.8087	25.3884	28.8522	33.432	35.9632
4.13	1.09519	1.15056	4.95173	8.86363	13.8534	18.5785	21.5526	25.2638	29.2536	33.3973	35.8334
4.14	1.10038	1.17478	4.8929	8.86363	13.914	18.6166	21.608	25.1618	29.3626	33.4406	35.8403
4.15	1.1125	1.18862	5.02093	8.67504	13.6891	18.6702	21.57	25.4421	29.1342	33.2953	36.0012
4.16	1.12288	1.14018	4.89463	8.81864	13.8967	18.5681	21.8623	25.2933	29.3816	33.4683	35.8715
4.17	1.09519	1.15921	4.9846	8.82556	13.8171	18.5266	21.6565	25.2967	29.3315	33.3247	35.5289
4.18	1.12288	1.17305	4.97595	9.00896	13.9226	18.5612	21.6461	25.4594	29.1515	33.0444	35.8161
4.19	1.10384	1.14537	5.02093	8.89477	13.7686	18.6062	21.5578	25.2915	29.347	33.3108	36.0358
4.2	1.10903	1.16786	5.14551	8.83595	13.8759	18.5785	21.4367	25.5286	29.1481	33.1447	36.0324
4.21	1.07962	1.12288	4.92232	8.74944	13.8742	18.6702	21.5803	25.6133	29.4405	33.2036	36.0428
4.22	1.1125	1.14883	4.92924	8.85844	13.9122	18.8086	21.845	25.4472	29.4162	33.3057	36.0358
4.23	1.18343	1.13499	4.96384	8.76847	13.888	18.8138	22.0596	25.4974	29.2121	33.0634	35.8819
4.24	1.11077	1.14018	4.96903	8.84114	13.9261	18.575	21.6859	25.2673	29.4059	33.0911	36.0272
4.25	1.07443	1.16786	4.8929	8.91207	13.9763	18.6754	21.5873	25.4005	29.2571	33.0877	35.8715
4.26	1.12634	1.12288	4.91193	8.91034	13.8846	18.5404	21.8018	25.3902	29.2917	33.4544	35.6621
4.27	1.1298	1.15921	4.8929	9.00723	13.7911	18.7135	21.6772	25.3988	29.3764	33.1309	35.6362
4.28	1.10557	1.15056	5.00882	8.8048	13.8603	18.5266	21.6253	25.3209	29.2259	33.0617	35.9753
4.29	1.12115	1.1644	4.94135	8.79615	13.8223	18.6408	21.7482	25.2431	29.3194	33.1915	35.7954
4.3	1.08135	1.16094	4.97422	8.79442	13.8725	18.6287	21.7793	25.2241	29.3834	33.1396	35.7763
4.31	1.09346	1.15921	4.97768	8.72695	13.8465	18.6875	21.8053	25.4144	29.4803	33.1551	35.8525
4.32	1.11769	1.12461	4.98806	8.7702	13.9832	18.6633	21.7845	25.167	29.4578	32.8662	36.0272
4.33	1.06751	1.18343	5.02267	8.77193	13.8032	18.71	21.7222	25.4213	29.6637	33.4198	35.6137
4.34	1.09	1.17132	4.9846	8.78058	13.8673	18.8311	21.7931	25.5009	29.3176	33.1984	35.9095
4.35	1.10384	1.18689	5.00017	8.70272	13.8898	18.6287	21.8104	25.2068	29.3522	33.3143	35.9165
4.36	1.04502	1.17305	5.0019	8.72349	13.85	18.7342	21.6772	25.5234	29.2225	33.2174	35.9943
4.37	1.11423	1.15056	4.99498	8.73041	13.9988	18.5006	21.7222	25.5857	29.245	33.2001	36.1725
4.38	1.10384	1.15748	4.99844	8.78404	13.8725	18.3968	21.6184	25.3953	29.5322	33.2122	35.9459
4.39	1.09346	1.11769	5.04343	8.82556	13.9157	18.6529	21.6392	25.2812	29.5668	33.3835	35.7763
4.4	1.08481	1.14537	4.98979	8.87574	13.7635	18.6131	21.762	25.4144	29.4284	33.214	35.8507
4.41	1.13153	1.1471	5.00363	8.71137	13.8725	18.6892	21.8416	25.3677	29.328	33.3662	35.9095
4.42	1.11942	1.14883	5.10052	8.81518	13.869	18.6148	21.4402	25.4421	29.264	33.0617	35.8646
4.43	1.09692	1.15056	5.06765	8.76328	13.9174	18.6512	21.5942	25.2379	29.5339	33.3074	35.8507
4.44	1.09346	1.16613	5.03997	8.87228	13.8759	18.7584	21.5371	25.2967	29.501	33.0634	35.8922
4.45	1.10384	1.11596	4.99844	8.75809	13.8898	18.6633	21.6755	25.5407	29.6637	33.3852	35.8594
4.46	1.06405	1.13153	4.96384	8.83076	13.9642	18.6615	21.5371	25.4248	29.4837	33.1171	36.0929
4.47	1.11942	1.20938	4.99325	8.87228	13.9036	18.5214	21.8208	25.1895	29.6394	33.2693	35.8334
4.48	1.09865	1.12461	4.98979	8.83422	13.9036	18.5439	21.9073	25.5822	29.7432	33.1067	35.7417
4.49	1.07097	1.1298	5.03997	8.74771	13.888	18.6096	21.6945	25.3088	29.6342	33.2762	35.7902
4.5	1.10038	1.14018	4.98287	8.92764	13.9157	18.774	21.4956	25.2033	29.8678	33.0911	35.8888
4.51	1.10557	1.13672	4.92405	8.90688	13.9071	18.684	21.6305	25.4819	29.8505	33.0582	35.6673
4.52	1.09692	1.17997	5.0244	8.76674	14.0022	18.774	21.8208	25.6462	29.5356	33.2364	35.823
4.53	1.09	1.19208	4.93443	8.7875	13.9555	18.6667	21.7793	25.3158	29.7502	33.4198	35.7694
4.54	1.05886	1.16094	4.97941	8.81172	13.8725	18.5352	21.8364	25.3573	30.1135	33.3766	35.8075
4.55	1.15402	1.14537	4.96038	8.86709	13.9157	18.6806	21.7793	25.3988	29.5581	32.9354	36.0808
4.56	1.07789	1.15229	4.9673	8.68888	13.843	18.6512	21.7205	25.4057	29.7571	33.271	35.9303
4.57	1.08827	1.21457	5.0244	8.78058	13.8586	18.601	21.6513	25.3538	29.7865	33.297	35.9961
4.58	1.08827	1.1471	5.00017	8.88093	13.888	18.5612	21.743	25.3988	29.8419	33.3022	35.9995
4.59	1.1125	1.15402	5.0019	8.87401	13.779	18.7031	21.6132	25.4594	29.7727	33.3333	35.8213
4.6	1.08654	1.15402	4.97249	8.82556	13.8275	18.6633	21.7066	25.3815	29.6654	33.297	35.9857
4.61	1.08481	1.15229	4.95346	8.85152	13.7219	18.8138	21.7828	25.494	29.8419	33.4614	35.9268
4.62	1.05886	1.17305	4.97249	8.76674	13.8984	18.8622	21.845	25.2846	29.8211	33.3749	35.9597
4.63	1.11942	1.15748	4.95346	8.76847	14.1475	18.7394	21.7793	25.2189	29.9561	33.1932	36.2227
4.64	1.11596	1.1644	4.9327	8.80307	13.9053	18.7273	21.8035	25.5978	29.7381	33.2191	35.9026
4.65	1.12288	1.12288	4.83927	8.81172	14.0541	18.7083	21.7447	25.3486	29.7813	33.2278	35.5687
4.66	1.09519	1.16613	4.88598	8.76674	13.9451	18.6823	21.7637	25.4334	29.7311	33.4596	36.0808
4.67	1.09	1.12461	4.92578	8.70791	13.8828	18.5802	21.7343	25.3988	29.6844	32.9648	36.15
4.68	1.09173	1.10038	4.94308	8.82556	13.9244	18.5577	22.0025	25.4386	29.719	33.0236	35.7815
4.69	1.12115	1.21284	4.94135	8.83941	13.978	18.8467	21.608	25.4576	29.7	33.3212	35.8525
4.7	1.09692	1.15575	5.0763	8.85671	13.8292	18.5629	21.6911	25.2223	29.8021	33.3299	35.7417
4.71	1.11423	1.1125	4.92232	8.74425	13.8465	18.6079	21.4869	25.4196	29.7415	33.1136	35.9961
4.72	1.13499	1.16094	4.93962	8.69753	14.1631	18.6408	21.6963	25.4386	29.6083	33.323	36.0705
4.73	1.15229	1.16786	5.00882	8.68715	13.8154	18.6892	21.7239	25.5268	29.9388	33.3506	35.7279
4.74	1.16613	1.1125	5.00363	8.82556	13.8776	18.6737	21.8589	25.4248	29.6931	33.1257	35.7538
4.75	1.11942	1.17305	4.87041	8.74079	13.9382	18.5993	21.7741	25.2033	29.8107	33.0669	35.6154
4.76	1.12288	1.15056	5.03305	8.7702	13.9797	18.6546	21.7257	25.2794	29.8003	33.124	36.0047
4.77	1.07789	1.11077	4.91539	8.69753	13.8465	18.7083	21.7655	25.3971	29.6792	33.0565	35.9805
4.78	1.14883	1.15921	4.93789	8.83768	13.8898	18.6131	21.4938	25.4265	29.8817	33.1586	35.9597
4.79	1.10903	1.1298	5.05381	8.71829	13.7738	18.6771	21.7084	25.2431	29.5529	33.38	35.9545
4.8	1.12807	1.12461	4.98806	8.72868	13.8949	18.6408	21.6236	25.3919	29.5754	33.3005	35.9822
4.81	1.10903	1.18689	5.00882	8.75463	13.779	18.8225	21.6288	25.2708	29.4699	33.06	36.2365
4.82	1.10384	1.15402	4.94308	8.77193	13.8811	18.5145	21.7084	25.378	29.7381	33.124	35.8507
4.83	1.13326	1.12807	4.9846	8.74079	13.8188	18.6079	21.7758	25.2552	29.6585	33.3662	35.939
4.84	1.11769	1.12115	5.0192	8.7702	13.8603	18.7515	21.6634	25.4594	29.392	33.2659	36.1327
4.85	1.10384	1.15575	4.99325	8.77539	13.7998	18.511	21.6807	25.4421	29.6775	33.0669	36.1795
4.86	1.14364	1.15575	4.97595	8.75982	14.0489	18.5214	21.6167	25.2154	29.4681	33.1101	36.0185
4.87	1.15056	1.13499	4.92405	8.74598	13.7254	18.6806	21.6841	25.4524	29.7467	33.6119	35.9165
4.88	1.10384	1.20938	4.99498	8.81864	13.9347	18.5474	21.6253	25.4386	29.8263	33.1153	36.1172
4.89	1.12461	1.14191	4.90501	8.74771	13.8465	18.4539	21.7949	25.6324	30.0737	33.0998	35.868
4.9	1.09692	1.14191	4.94135	8.79096	13.8465	18.6529	21.6443	25.5182	29.8419	32.9804	35.5393
4.91	1.09	1.15748	4.92924	8.8619	13.9693	18.6806	21.8208	25.5078	29.7623	33.0081	35.9199
4.92	1.11077	1.19208	4.97249	8.78058	13.8448	18.8155	21.7291	25.6428	29.7259	33.3922	35.7123
4.93	1.12115	1.15921	4.93962	8.88612	13.8794	18.6685	21.7257	25.2465	29.5408	33.1915	35.5583
4.94	1.12115	1.12461	4.95	8.8446	13.952	18.6391	21.7776	25.5407	29.6688	32.9164	35.7954
4.95	1.12288	1.09346	4.97941	8.77885	13.8776	18.5664	21.7499	25.295	29.6412	33.1655	36.1224
4.96	1.14018	1.1298	4.94654	8.86536	13.933	18.6044	21.7897	25.4542	29.6861	33.4233	35.804
4.97	1.1125	1.11942	4.94481	8.92418	13.8967	18.6079	21.5388	25.269	29.5564	33.3973	36.0255
4.98	1.1298	1.13499	5.01228	9.05568	13.9295	18.7273	21.4246	25.1964	29.7277	33.0617	36.048
4.99	1.10557	1.15402	4.89982	8.94495	14.068	18.7584	21.5942	25.385	29.873	33.6517	36.1535
5	1.11077	1.17305	4.97595	9.12142	13.8482	18.7377	21.7101	25.2708	29.8765	33.4596	35.9286
5.01	1.13153	1.18516	4.99152	9.0228	13.8673	18.6754	21.7845	25.3106	29.7242	33.3973	35.868
5.02	1.10384	1.1817	4.92751	9.14045	13.8655	18.6166	21.7793	25.3625	29.8557	33.4458	35.9044
5.03	1.09692	1.14018	4.98633	9.12142	13.9988	18.6131	21.6547	25.3434	29.809	33.3126	35.9217
5.04	1.09	1.1644	4.99844	9.03318	13.8309	18.7083	21.8122	25.3521	30.0097	33.1984	35.823
5.05	1.04848	1.13326	4.96038	9.1145	13.9122	18.684	21.7187	25.1116	29.7917	33.2503	35.7642
5.06	1.09865	1.15575	4.98633	9.18198	13.734	18.6096	21.8018	25.3088	29.9924	33.1863	35.8594
5.07	1.1125	1.18516	4.92405	9.12488	13.9763	18.8	21.7447	25.4196	29.7138	33.3022	35.9199
5.08	1.08135	1.18343	4.95692	9.21831	13.8863	18.5837	21.6322	25.6601	29.7623	33.1274	36.1397
5.09	1.14537	1.1298	5.00017	9.16814	13.9278	18.7654	21.679	25.4472	29.636	33.2001	35.6223
5.1	1.14537	1.1471	4.9102	9.23907	13.9192	18.8484	21.8001	25.4299	29.8938	33.2243	36.1604
5.11	1.11596	1.15748	5.01401	9.08163	13.9607	18.6235	21.8364	25.2137	29.9266	32.9562	35.9476
5.12	1.13326	1.15402	4.94827	9.26849	13.8725	18.7394	21.6253	25.269	29.8055	33.4458	35.9078
5.13	1.10211	1.15748	4.91539	9.19582	13.9763	18.5612	21.826	25.3659	29.8938	33.1153	35.6881
5.14	1.1125	1.16786	5.00363	9.18371	13.8967	18.5785	21.7395	25.2933	29.7554	33.2987	35.8853
5.15	1.11769	1.19035	4.92578	9.27887	13.8136	18.6598	21.6963	25.2794	29.8747	33.3178	36.0237
5.16	1.1298	1.16267	4.95519	9.23561	13.9001	18.5664	21.6599	25.5372	29.7069	33.316	35.9545
5.17	1.07789	1.12634	4.93097	9.31347	13.7929	18.6771	21.7395	25.4767	29.4889	33.06	36.0514
5.18	1.08827	1.16613	4.89636	9.27195	13.9434	18.684	21.8277	25.3521	29.7086	33.425	35.7556
5.19	1.10384	1.15748	4.94654	9.17506	14.0524	18.8813	22.0163	25.122	29.6083	33.3472	36.0064
5.2	1.15402	1.13845	4.95519	9.29963	13.8292	18.5854	21.6288	25.3175	29.6412	33.1482	35.9078
5.21	1.09173	1.11769	5.06246	9.35153	14.0299	18.5647	21.6876	25.4282	29.5166	33.1707	35.7902
5.22	1.11423	1.13845	4.99152	9.37403	14.0005	18.8069	21.8468	25.4438	29.7069	33.1361	35.9995
5.23	1.09173	1.15921	4.94827	9.41209	13.8984	18.575	21.6582	25.2292	29.8713	33.2226	35.9442
5.24	1.11596	1.1471	4.96903	9.40344	13.9607	18.7532	21.852	25.4023	29.963	33.1655	35.9511
5.25	1.0554	1.13672	4.87387	9.23215	13.9261	18.5906	21.6703	25.4144	29.6792	33.3818	36.1587
5.26	1.12461	1.14364	4.92578	9.27195	13.9849	18.7532	21.6513	25.3607	29.636	33.4648	36.0739
5.27	1.08135	1.14883	5.02786	9.24772	13.9347	18.7065	21.6167	25.5701	29.9941	33.2347	35.868
5.28	1.05194	1.12115	4.92232	9.32731	13.9503	18.3968	21.6063	25.4957	29.7709	33.3662	35.7573
5.29	1.11596	1.15748	5.05208	9.35326	13.8517	18.6442	21.8191	25.1704	29.7121	33.5254	36.0358
5.3	1.12807	1.16959	4.94135	9.44496	13.8032	18.5716	21.6616	25.4421	29.7848	33.361	36.086
5.31	1.1298	1.16613	4.97941	9.25465	13.9555	18.6633	21.845	25.3815	29.8436	33.3714	35.7608
5.32	1.10038	1.1298	5.03651	9.38441	14.0091	18.7775	21.8468	25.5061	29.7069	33.3645	36.0134
5.33	1.11423	1.15402	4.99844	9.29444	13.8742	18.6183	21.6392	25.5528	29.8834	33.0859	35.804
5.34	1.13153	1.17651	4.93097	9.36365	14.0264	18.4712	21.6219	25.4628	29.8349	33.3299	35.9857
5.35	1.10903	1.15748	4.97941	9.34634	13.9607	18.7117	21.8035	25.4767	29.854	33.1603	35.8559
5.36	1.10211	1.15748	4.95692	9.29617	13.8932	18.819	21.7049	25.4455	29.918	33.3178	36.24
5.37	1.1125	1.17305	4.93616	9.18198	13.9295	18.5871	21.9662	25.3417	29.7415	32.996	35.9476
5.38	1.10211	1.15229	5.01055	9.25984	14.0368	18.5006	21.6565	25.5735	30.0616	33.3922	35.8386
5.39	1.13499	1.1644	5.059	9.3498	13.869	18.4366	21.781	25.5372	29.8073	33.2987	36.0808
5.4	1.1471	1.16613	5.02093	9.26849	13.9832	18.8398	21.7672	25.5459	29.7969	33.3091	36.4649
5.41	1.12288	1.11769	5.03132	9.33077	13.9815	18.5941	21.7776	25.2863	29.7588	33.3074	36.1033
5.42	1.13153	1.15575	4.97941	9.28233	13.9953	18.6373	21.6634	25.4594	29.6931	33.361	35.8127
5.43	1.10903	1.20246	4.99844	9.23907	13.9261	18.665	21.5717	25.4057	29.6464	33.4302	35.7711
5.44	1.1073	1.15402	4.94827	9.34634	13.9209	18.9747	21.5907	25.3867	29.5356	33.4493	35.9874
5.45	1.10557	1.16613	4.96038	9.22696	13.76	18.7584	21.7516	25.3625	29.5702	33.1915	36.048
5.46	1.12634	1.13499	4.90501	9.30482	13.9209	18.6633	21.7637	25.5338	29.8246	33.4544	35.8334
5.47	1.10557	1.10903	5.01747	9.23561	13.6804	18.5941	21.8727	25.1843	29.7104	33.2451	35.6396
5.48	1.14018	1.11769	5.01401	9.22177	13.9399	18.7256	21.6703	25.5753	29.6567	33.47	35.5947
5.49	1.11942	1.13153	5.02786	9.32731	13.7963	18.7135	21.6841	25.3158	29.6654	33.3627	35.8559
5.5	1.10903	1.15921	5.07111	9.36711	14.0385	18.7117	21.5821	25.0908	29.6481	33.4077	36.0756
5.51	1.10557	1.13672	5.08149	9.38614	13.8655	18.5647	21.7291	25.3711	29.6412	33.1517	35.8455
5.52	1.12115	1.15402	5.13167	9.43631	13.7825	18.6927	21.6997	25.3071	29.7052	33.1344	36.0445
5.53	1.1298	1.15575	5.1853	9.37576	14.0368	18.6269	21.736	25.2708	29.591	33.1655	35.932
5.54	1.11423	1.15575	5.19568	9.14565	13.9728	18.838	21.8399	25.4611	29.5581	33.4873	35.8992
5.55	1.09	1.13153	5.05727	9.33423	13.9728	18.7654	21.9696	25.1497	29.8626	33.5669	35.9563
5.56	1.11942	1.17132	5.1853	9.3152	14.0714	18.5733	21.8537	25.4161	29.7969	33.2659	36.1397
5.57	1.12288	1.13326	5.21298	9.23561	13.9936	18.5993	21.826	25.3919	29.546	33.1482	36.0878
5.58	1.18689	1.15402	5.1853	9.21139	14.0126	18.6391	21.5769	25.7016	29.8522	33.3143	35.9528
5.59	1.11596	1.1073	5.34621	9.21658	13.7686	18.7273	21.7066	25.5407	29.5858	33.3437	35.9442
5.6	1.08654	1.21977	5.31679	9.21658	13.8638	18.7204	21.7205	25.3019	29.8211	33.4371	35.9078
5.61	1.13326	1.1471	5.42233	9.22696	13.8776	18.6806	21.7655	25.449	29.5702	33.4216	35.8611
5.62	1.15402	1.15056	5.38254	9.28579	13.9313	18.7567	21.5475	25.4836	29.9336	33.4216	35.8282
5.63	1.13499	1.13672	5.30122	9.39306	13.959	18.7809	22.0077	25.3815	29.6118	33.2883	36.0064
5.64	1.08308	1.17997	5.35313	9.19755	13.8967	18.729	21.6426	25.6808	29.6066	33.3039	36.1587
5.65	1.08481	1.10557	5.35832	9.38441	13.9088	18.5941	21.7274	25.5355	29.8021	33.2122	35.7054
5.66	1.10211	1.15056	5.35486	9.35499	13.8967	18.6581	21.7378	25.3607	29.6342	33.015	35.8992
5.67	1.09865	1.1471	5.50538	9.25984	13.9745	18.6044	21.6011	25.3434	29.7277	33.3679	35.9182
5.68	1.1073	1.15229	5.48462	9.23907	13.8257	18.5024	21.6686	25.2137	29.6291	33.1776	35.8715
5.69	1.07962	1.1644	5.5469	9.27368	14.0593	18.691	21.7136	25.4559	29.8228	33.1378	35.9355
5.7	1.12288	1.16094	5.51057	9.37576	14.0472	18.4124	21.5838	25.4178	29.527	33.2434	35.6604
5.71	1.0554	1.16786	5.66283	9.29444	13.9174	18.7325	21.7153	25.2085	29.7138	33.3489	36.0289
5.72	1.09519	1.15056	5.50365	9.33769	13.9607	18.6027	21.6513	25.3729	29.8834	33.1517	36.0082
5.73	1.13845	1.16613	5.75279	9.27022	13.7444	18.5197	21.7897	25.4438	29.7259	33.2814	35.9718
5.74	1.09865	1.17132	5.55729	9.30655	13.8569	18.691	21.6945	25.6825	29.5737	33.4354	35.7884
5.75	1.12461	1.20938	5.66283	9.41209	13.8292	18.6356	21.6565	25.4126	29.6585	33.2261	35.9597
5.76	1.1073	1.15229	5.67667	9.25638	14.0299	18.7169	21.6167	25.4645	29.9803	33.2935	35.7227
5.77	1.07962	1.1298	5.64379	9.30655	13.8275	18.5439	21.5561	25.513	29.3107	32.996	35.6673
5.78	1.1471	1.14537	5.66802	9.26676	13.9815	18.5975	21.7585	25.423	29.6377	33.0652	36.041
5.79	1.11423	1.18862	5.62649	9.37057	13.779	18.6702	21.7118	25.3452	29.7052	33.233	36.0878
5.8	1.11077	1.15402	5.61092	9.3152	14.0507	18.6304	21.7274	25.5268	29.5962	33.3074	36.3161
5.81	1.13326	1.1644	5.75625	9.37403	13.8517	18.7723	21.8866	25.5718	29.6308	33.4025	35.7071
5.82	1.12634	1.13845	5.71819	9.27541	13.9936	18.7377	21.7343	25.4628	29.7744	33.5167	35.7763
5.83	1.13672	1.20073	5.75106	9.34461	13.8534	18.5491	21.8762	25.3902	29.6031	33.2745	35.6483
5.84	1.07962	1.13153	5.71992	9.38614	13.888	18.5993	21.5976	25.4092	29.6083	33.1101	35.8317
5.85	1.12634	1.14537	5.70781	9.39998	13.888	18.5854	22.0008	25.7327	29.7294	33.3091	35.6621
5.86	1.10038	1.12115	5.6784	9.23734	13.8032	18.6252	21.8001	25.3434	29.7294	33.2537	35.6189
5.87	1.09519	1.17305	5.60919	9.28752	13.7946	18.5681	21.7897	25.359	29.7675	33.2105	35.7746
5.88	1.1298	1.18516	5.65071	9.32904	14.0264	18.5802	21.6011	25.2933	29.6464	33.0842	36.1016
5.89	1.11769	1.13153	5.68705	9.29271	14.0455	18.7048	21.589	25.5718	29.6654	33.0842	35.8576
5.9	1.05194	1.11769	5.64725	9.25119	13.9278	18.6771	21.7655	25.4645	29.6221	33.1413	35.9459
5.91	1.12288	1.16267	5.68013	9.30136	13.7963	18.6598	21.4765	25.2846	29.7432	33.2572	35.8594
5.92	1.14018	1.15575	5.78913	9.34115	13.8223	18.7654	21.6928	25.3348	29.783	33.3731	35.721
5.93	1.09346	1.1471	5.64033	9.24599	13.7617	18.6944	21.8814	25.2708	29.5927	33.3039	36.0549
5.94	1.09692	1.12807	5.68705	9.29271	13.959	18.7913	21.6824	25.4265	29.9976	33.2797	35.7608
5.95	1.10038	1.14883	5.73203	9.39998	13.9988	18.7619	21.5129	25.4369	29.7484	33.1136	35.939
5.96	1.15402	1.13153	5.70089	9.30828	13.8344	18.6148	21.6945	25.3279	29.482	33.0773	35.9736
5.97	1.1298	1.15748	5.72338	9.25638	13.9209	18.5629	21.788	25.2016	30.0149	33.2624	35.6189
5.98	1.09173	1.16786	5.7303	9.24253	14.042	18.7705	21.6547	25.4334	30.0581	33.2797	36.0774
5.99	1.16094	1.14364	5.76491	9.16814	13.7963	18.5837	21.7914	25.3279	29.7225	33.3057	36.4407
6	1.14018	1.14537	5.81854	9.31347	13.9313	18.4643	21.762	25.494	29.5512	33.0877	35.7556
6.01	1.10211	1.13326	5.6213	9.40344	13.8119	18.5352	21.7153	25.7362	29.7311	32.8004	35.785
6.02	1.10557	1.16613	5.65417	9.32558	13.9468	18.6339	21.5648	25.4663	29.7225	33.2174	35.9736
6.03	1.09346	1.15575	5.6213	9.23734	13.952	18.7654	21.9125	25.6324	29.8747	33.4268	35.695
6.04	1.0727	1.15748	5.62649	9.34634	13.8828	18.5145	21.7724	25.5424	30.0322	33.5911	35.8403
6.05	1.07962	1.16959	5.66283	9.30655	13.9313	18.7515	21.6565	25.4732	29.6758	33.0946	36.1016
6.06	1.12634	1.15229	5.71819	9.28579	13.8621	18.5076	21.6288	25.2985	29.8505	33.432	36.0947
6.07	1.12288	1.14364	5.79951	9.42074	13.8517	18.6529	21.6063	25.4282	29.9215	33.1932	35.9026
6.08	1.11596	1.18862	5.6386	9.36538	13.9434	18.8051	21.6115	25.4005	29.5944	33.3973	35.7556
6.09	1.13499	1.12288	5.64725	9.35326	13.9157	18.7705	22.0267	25.1029	29.4041	33.4735	35.8057
6.1	1.11942	1.15921	5.63168	9.35499	13.7565	18.6304	21.7585	25.3625	29.8419	33.4579	35.9095
6.11	1.09346	1.17132	5.79086	9.25292	13.8828	18.4747	21.6513	25.2102	29.6879	33.3143	35.9563
6.12	1.15229	1.14018	5.73895	9.41382	13.7998	18.6356	21.6893	25.1929	29.899	33.1932	35.8213
6.13	1.11769	1.17478	5.6784	9.26849	13.9642	18.6754	21.6322	25.2933	29.8557	33.1967	35.7971
6.14	1.14018	1.14883	5.69224	9.30309	13.8396	18.8519	21.4281	25.3815	29.8332	33.4354	35.8957
6.15	1.11942	1.1817	5.74068	9.33769	13.9953	18.5612	21.6132	25.1185	29.7259	33.2451	36.048
6.16	1.09692	1.12634	5.70781	9.26157	14.0178	18.5698	21.6253	25.2085	29.6706	33.3212	36.1691
6.17	1.07616	1.12807	5.69224	9.35326	13.8863	18.7342	21.6097	25.3798	29.8332	33.1274	36.131
6.18	1.09692	1.12634	5.67321	9.33077	13.8638	18.8813	21.845	25.6341	29.7086	33.169	35.9649
6.19	1.13153	1.11423	5.73895	9.40863	13.9071	18.7619	21.8243	25.2569	29.9284	33.1655	35.8559
6.2	1.09346	1.15575	5.66975	9.17333	13.6735	18.6823	21.8018	25.4888	29.8644	33.3005	36.0116
6.21	1.13326	1.17651	5.72684	9.1318	13.997	18.7152	21.6738	25.4282	29.7657	33.3454	35.9511
6.22	1.13845	1.17824	5.64206	9.33769	13.8084	18.7515	21.6582	25.2967	29.9682	33.4164	36.0791
6.23	1.05367	1.14537	5.68532	9.21485	13.9174	18.71	21.8779	25.3988	29.681	33.2624	35.9891
6.24	1.14537	1.19381	5.6213	9.2408	13.8413	18.6252	21.7101	25.4922	29.764	33.4181	35.7279
6.25	1.0554	1.1298	5.76664	9.40344	13.8655	18.7308	21.7066	25.3971	29.5858	33.4025	35.8421
6.26	1.11077	1.12807	5.66975	9.26676	13.9174	18.4989	21.8035	25.5528	29.6446	33.0202	36.0635
6.27	1.12288	1.15402	5.70089	9.40171	13.8396	18.6667	21.634	25.3607	29.674	32.9769	36.0497
6.28	1.12115	1.15402	5.66283	9.18544	13.8759	18.7688	21.5821	25.2898	29.9249	33.4233	35.9528
6.29	1.12288	1.18689	5.74068	9.43112	13.8742	18.7654	21.7014	25.5874	29.8505	33.3005	36.0791
6.3	1.09692	1.1644	5.69051	9.26849	13.8309	18.7031	21.6963	25.4922	29.7951	33.0928	35.8559
6.31	1.16267	1.16786	5.66629	9.36365	13.8119	18.7169	21.57	25.4749	29.5771	33.3022	35.913
6.32	1.15575	1.1644	5.64898	9.46919	13.8154	18.6512	21.6616	25.3106	29.7605	33.0479	35.8455
6.33	1.13845	1.14537	5.75625	9.31174	14.0126	18.6304	21.6686	25.186	30.0114	32.9925	35.8767
6.34	1.12634	1.16613	5.73203	9.27714	13.9313	18.7083	21.7014	25.0787	29.7156	33.3247	36.1812
6.35	1.04675	1.15921	5.65764	9.22523	14.0351	18.7342	21.679	25.34	29.7086	33.2624	36.0549
6.36	1.09692	1.16786	5.78394	9.36884	13.978	18.6615	21.762	25.2189	29.7484	32.7883	36.0203
6.37	1.09173	1.15575	5.62303	9.32731	13.9866	18.8622	21.8122	25.4697	29.9249	33.38	35.868
6.38	1.12634	1.17305	5.72338	9.33077	13.7842	18.7654	21.7274	25.2362	29.4595	33.4735	35.8871
6.39	1.09	1.14537	5.70435	9.23561	13.8396	18.6875	21.6565	25.2846	29.3678	33.3731	35.9199
6.4	1.12288	1.17478	5.66802	9.33942	13.7738	18.7844	21.9956	25.4213	29.5131	33.2226	35.7037
6.41	1.08135	1.1644	5.78394	9.35499	13.85	18.7186	21.6893	25.5441	29.9284	33.0686	35.7348
6.42	1.1298	1.15402	5.73549	9.2633	13.9347	18.8484	21.6132	25.378	29.7415	32.9423	35.6794
6.43	1.12115	1.15056	5.68532	9.24599	14.0005	18.5785	21.7118	25.3815	29.873	33.406	35.6742
6.44	1.09519	1.12461	5.72857	9.23734	13.8949	18.6944	21.672	25.1929	29.8055	33.4216	35.8386
6.45	1.11769	1.13326	5.73895	9.36884	13.9226	18.7429	21.6097	25.2829	29.8367	33.3005	36.003
6.46	1.12807	1.16786	5.713	9.24945	14.0282	18.8398	21.672	25.4126	29.5962	33.2849	36.1033
6.47	1.14191	1.17132	5.69224	9.47957	13.933	18.7411	21.7084	25.2915	29.674	33.2641	36.0341
6.48	1.11077	1.1298	5.68359	9.2979	13.67	18.7827	21.8693	25.4161	29.809	33.2434	35.8732
6.49	1.05367	1.17651	5.72165	9.32212	13.7981	18.7878	21.7533	25.2327	29.9076	33.1586	35.9701
6.5	1.09692	1.16267	5.65071	9.29963	13.9365	18.4799	21.7706	25.359	29.6844	33.169	35.7521
6.51	1.11769	1.1471	5.71819	9.26676	14.061	18.6148	21.8087	25.3365	29.6048	33.2814	35.9095
6.52	1.10211	1.15575	5.67667	9.16295	13.8742	18.8986	21.6495	25.6237	29.8055	33.2953	35.8282
6.53	1.13153	1.15056	5.75279	9.3896	13.9365	18.7809	21.6876	25.3313	29.7709	33.0375	35.9995
6.54	1.10903	1.19208	5.66802	9.26676	13.7323	18.729	21.7672	25.2829	29.6983	32.8558	36.0151
6.55	1.11942	1.16094	5.62303	9.28925	13.9832	18.6598	21.7378	25.2794	29.8782	33.2503	36.0618
6.56	1.09173	1.17305	5.73895	9.31347	13.8448	18.9245	21.7343	25.5268	29.7882	33.0098	36.0808
6.57	1.08308	1.1644	5.72338	9.30828	14.0403	18.6494	21.5077	25.2846	29.7536	33.2243	36.3075
6.58	1.13153	1.15748	5.65937	9.20966	13.8448	18.7429	21.6374	25.3452	29.6861	33.2451	35.8473
6.59	1.1073	1.10384	5.72511	9.33942	13.9918	18.6979	21.826	25.1029	29.9872	33.0046	36.0341
6.6	1.1471	1.1471	5.6386	9.36365	13.9988	18.5993	21.525	25.4005	29.7709	33.1482	35.9044
6.61	1.09865	1.15748	5.77356	9.40863	14.0091	18.6823	21.4575	25.2656	29.7156	33.2883	36.1293
6.62	1.11769	1.13672	5.6957	9.28752	13.8534	18.6961	21.7776	25.4715	30.0443	33.3766	35.9026
6.63	1.11077	1.17478	5.74587	9.21485	13.9174	18.5889	21.4558	25.4455	29.6152	33.1153	35.9736
6.64	1.08481	1.12461	5.67148	9.4242	13.8655	18.7896	21.8554	25.3902	29.5754	33.0582	35.6431
6.65	1.10384	1.10384	5.65071	9.3152	13.8707	18.7567	21.8779	25.5666	29.5979	33.271	35.5237
6.66	1.11942	1.15056	5.62649	9.33942	13.9728	18.6615	21.8468	25.5182	29.9561	33.3178	35.8282
6.67	1.10903	1.18516	5.78221	9.20793	13.8552	18.6927	21.9021	25.712	29.8038	33.1188	35.7642
6.68	1.09692	1.16959	5.74933	9.27022	13.8673	18.7013	21.9938	25.6601	29.8695	33.2555	35.9649
6.69	1.12115	1.17651	5.72857	9.35846	13.9918	18.665	21.7533	25.6324	29.7467	33.2987	36.0064
6.7	1.08135	1.17478	5.65937	9.29098	14.1631	18.6892	21.6374	25.6774	29.9422	33.3939	36.2262
6.71	1.11596	1.15229	5.66975	9.25984	13.8932	18.7965	21.7014	25.5995	29.4543	33.0011	36.3975
6.72	1.12288	1.16094	5.68359	9.38787	14.0558	18.729	21.5821	25.7829	29.7242	33.0842	36.0929
6.73	1.1073	1.13672	5.6386	9.34807	13.8396	18.5958	21.8883	25.7518	29.6567	33.3403	36.0151
6.74	1.15056	1.13845	5.69224	9.27195	13.805	18.6564	21.7845	25.667	29.8782	33.0998	36.2677
6.75	1.09173	1.16786	5.72165	9.27887	13.8188	18.6391	21.6963	25.6566	29.681	33.1984	36.003
6.76	1.11769	1.19381	5.69743	9.36019	13.8482	18.6927	21.736	25.7535	29.6861	33.5254	35.7158
6.77	1.07616	1.19381	5.6386	9.29098	13.8292	18.7065	21.5665	25.8019	29.8021	33.361	36.0756
6.78	1.14018	1.11942	5.59535	9.28579	13.7825	18.6096	22.0803	25.8556	29.9266	33.3022	35.8715
6.79	1.11942		5.74414	9.35153	13.9365	18.684	21.9765	25.6947	29.7969	33.5444	35.8161
6.8	1.10038		5.7303	9.27368	13.8984	18.8484	21.762	25.8417	29.6377	33.3299	35.9044
6.81	1.1073		5.64206	9.30482	13.9711	18.755	21.6409	25.8175	29.7311	33.3126	35.8265
6.82	1.08481		5.69051	9.32039	13.9555	18.7204	21.6963	25.8798	29.7294	33.3904	35.9303
6.83	1.10211		5.72338	9.36711	13.9901	18.7827	21.7222	25.8435	29.7467	33.1569	35.9528
6.84	1.11942		5.713	9.30309	13.8257	18.7982	22.0008	25.9282	29.591	33.1897	35.9839
6.85	1.08308		5.72684	9.37749	13.843	18.684	21.8589	25.84	29.8073	33.361	35.6621
6.86	1.14191		5.74933	9.31693	13.9036	18.7446	21.7828	25.8746	29.9941	33.0357	35.8974
6.87	1.12288		5.70608	9.25984	13.959	18.5975	21.9748	25.8781	29.7069	33.3022	35.9632
6.88	1.15921		5.75106	9.41209	13.9036	18.8276	21.7118	25.8054	29.9907	33.2641	35.958
6.89	1.13326		5.70435	9.38614	13.952	18.8795	21.7274	26.0165	29.7398	33.1984	35.9684
6.9	1.07616		5.7476	9.30828	14.0022	18.6269	21.5319	25.6652	29.719	32.9717	35.9009
6.91	1.12115		5.66975	9.15257	14.0351	18.6858	21.6097	25.6012	29.4457	33.4198	35.9372
6.92	1.07616		5.63168	9.21139	13.9105	18.3778	21.698	25.5476	29.7882	33.2728	36.2573
6.93	1.09173		5.66629	9.23561	14.0783	18.7186	21.6357	25.7777	29.8574	33.4025	35.7071
6.94	1.14191		5.70262	9.21831	14.0212	18.5352	21.6824	25.7414	29.7398	33.3904	35.9839
6.95	1.12115		5.71473	9.26849	13.8448	18.6806	21.4938	25.7379	29.5944	33.4839	35.7642
6.96	1.13153		5.61784	9.3152	13.7963	18.8398	21.7066	25.6306	29.6948	33.0738	36.0185
6.97	1.12807		5.64379	9.25465	13.9105	18.7619	21.5284	25.5493	29.7969	33.0098	35.8559
6.98	1.09865		5.72511	9.22696	13.8344	18.575	21.6357	25.7033	30.1671	33.3333	35.7746
6.99	1.12461		5.64725	9.27368	13.9105	18.9193	21.7205	25.9144	29.9958	33.2624	35.8213
7	1.09865		5.70608	9.28233	13.959	18.819	21.736	25.9922	29.6498	33.0133	36.221
7.01	1.14883		5.67148	9.35153	13.8898	18.7048	21.5682	25.9749	29.7208	33.3731	36.0082
7.02	1.10903		5.72165	9.2633	14.0178	18.8242	21.7516	25.8798	29.5339	33.3731	35.6933
7.03	1.11423		5.72857	9.26676	14.0195	18.7377	21.9523	25.8192	29.5633	33.3922	35.6396
7.04	1.1298		5.77529	9.33077	13.9295	18.5802	21.8001	25.8037	29.7519	33.4752	35.8265
7.05	1.09865		5.75798	9.35673	13.7046	18.6391	21.6893	25.8054	29.8038	33.0928	35.9961
7.06	1.07789		5.8047	9.37576	14.0576	18.6702	21.8174	25.6739	29.8522	33.3091	35.721
7.07	1.1125		5.7303	9.40171	13.9001	18.7394	21.6063	25.8902	29.7069	33.3645	35.8403
7.08	1.1298		5.64033	9.34807	14.0628	18.6546	21.7949	25.6652	29.5927	33.1534	35.9701
7.09	1.08481		5.70089	9.31174	13.7081	18.7567	21.6876	25.9179	29.8609	33.2088	35.9805
7.1	1.12634		5.71819	9.31866	13.8102	18.7065	21.6824	25.8192	29.8194	33.034	35.9251
7.11	1.08308		5.70435	9.30136	13.978	18.8605	21.845	25.9525	29.6325	33.053	36.0445
7.12	1.13153		5.71646	9.36365	13.9555	18.6598	21.9229	25.7829	29.9353	33.1724	35.8317
7.13	1.09865		5.73376	9.35673	13.7981	18.62	21.8018	25.6964	29.8003	33.7122	35.9926
7.14	1.13845		5.713	9.18717	13.8776	18.5681	21.6582	25.8556	29.8194	33.2399	35.9251
7.15	1.1471		5.64898	9.18371	13.8171	18.5802	21.6997	25.8054	30.001	33.233	35.9217
7.16	1.10557		5.64725	9.2235	13.7773	18.5301	21.8623	25.9109	29.7381	33.4544	35.8784
7.17	1.12807		5.70781	9.39998	13.8967	18.6166	21.736	25.6652	29.8194	33.4164	35.8559
7.18	1.12634		5.70954	9.31693	13.9071	18.7048	21.6132	25.5545	29.7882	33.3195	35.9476
7.19	1.07962		5.68359	9.33423	13.9711	18.6442	21.8433	25.6618	29.5322	33.2157	35.8144
7.2	1.06924		5.70435	9.21831	13.869	18.5716	21.7828	25.5528	29.5564	33.5738	36.1224
7.21	1.08135		5.70954	9.37403	13.8898	18.5266	21.788	25.821	29.7969	33.316	35.9442
7.22	1.09173		5.63341	9.28406	13.8794	18.6477	21.8554	25.7275	29.7502		35.8611
7.23	1.10903		5.82027	9.30136	13.9261	18.7152	21.826	25.9006	29.7294		36.2175
7.24	1.11942		5.64379	9.41382	13.9001	18.5785	21.4523	25.6566	29.9768		35.9199
7.25	1.07962		5.67494	9.47265	13.9538	18.6252	21.5544	25.9109	29.8159		35.8127
7.26	1.09173		5.64898	9.36538	13.9278	18.5785	21.7395	25.9455	29.5737		36.0376
7.27	1.09		5.68013	9.32904	13.9503	18.8017	21.6167	25.904	29.8955		35.9476
7.28	1.09346		5.71646	9.42939	13.9607	18.5958	21.7741	25.9594	29.6394		36.2296
7.29	1.12634		5.72338	9.32558	13.8794	18.7567	21.807	25.9507	30.1083		36.0255
7.3	1.09346		5.74414	9.36019	13.843	18.466	21.7931	25.8694	29.6723		36.0808
7.31	1.08308		5.73895	9.36019	13.7929	18.5249	21.8987	25.8071	29.5495		35.9839
7.32	1.06924		5.65591	9.2408	13.9001	18.7169	21.8814	25.8262	29.6602		35.8542
7.33	1.11769		5.53306	9.25984	13.9295	18.7723	21.8468	25.6428	29.9543		35.586
7.34	1.09519		5.71819	9.32039	14.0853	18.7377	21.8087	25.6825	29.7277		36.2175
7.35	1.11423		5.73549	9.33769	13.8586	18.575	21.8156	25.5822	29.4162		36.0134
7.36	1.10384		5.72338	9.16641	13.9019	18.6823	21.9489	25.8158	29.7156		35.8594
7.37	1.11769		5.65071	9.21831	14.061	18.4868	21.8001	25.6929	29.8073		36.0445
7.38	1.15921		5.64206	9.20274	13.9693	18.7117	21.5648	25.7621	29.8107		35.9217
7.39	1.0727		5.68013	9.38614	13.8984	18.6512	21.736	25.75	29.5235		35.7348
7.4	1.11942		5.66283	9.27541	13.9555	18.6979	21.5682	25.8383	29.7554		35.7798
7.41	1.12807		5.6784	9.3325	13.9088	18.6356	21.8935	25.8521	29.8246		35.4753
7.42	1.08308		5.74933	9.24599	13.9278	18.8415	21.6236	25.6462	29.8557		36.003
7.43	1.13153		5.68013	9.39998	13.7946	18.5733	21.7724	25.7275	29.7017		36.0324
7.44	1.1125		5.72511	9.25292	13.8673	18.6615	21.871	25.8071	29.6671		35.8663
7.45	1.05886		5.75106	9.28752	13.9313	18.7221	21.8053	25.7154	29.6688		35.7798
7.46	1.11596		5.65937	9.37403	13.8136	18.8432	21.7343	25.9023	29.4076		35.8092
7.47	1.1125		5.75971	9.24253	13.8932	18.864	21.7897	25.8919	30.0045		35.8282
7.48	1.0727		5.63514	9.28579	13.8154	18.7273	21.7568	25.8556	29.7709		36.0826
7.49	1.11423		5.6611	9.26503	13.9763	18.8501	21.6547	25.8158	30.0028		35.7729
7.5	1.11077		5.62995	9.24945	13.8707	18.7429	21.7949	25.9282	29.873		35.7659
7.51	1.09865		5.77356	9.29098	13.9347	18.8155	21.5942	25.8417	30.0893		36.0116
7.52	1.10384		5.72857	9.18717	13.9503	18.5941	21.7551	25.6151	29.8557		35.8075
7.53	1.09519		5.76145	9.31174	13.9815	18.6961	21.6305	25.9092	29.9993		36.1102
7.54	1.11077		5.713	9.18717	13.7998	18.6771	21.6167	25.8054	29.9837		36.1552
7.55	1.12634		5.75452	9.39479	13.9105	18.6875	22.0267	25.7016	29.8505		35.8455
7.56	1.08654		5.76145	9.18025	13.9226	18.5491	21.897	25.7794	29.4508		35.9684
7.57	1.11769		5.61957	9.26849	13.8984	18.7411	21.7326	25.8798	29.6896		36.0151
7.58	1.07789		5.73722	9.26849	13.8032	18.6442	21.608	25.8452	29.4353		36.0826
7.59	1.1125		5.80816	9.19409	13.8707	18.8622	21.9402		29.6844		36.1275
7.6	1.15575		5.65071	9.31001	14.0766	18.7896	21.7101		29.7		35.8092
7.61	1.1471		5.81162	9.26503	14.0039	18.6373	21.6945		29.9059		35.9511
7.62	1.1125		5.69051	9.29617	13.9174	18.6927	21.8935		29.7156		36.0255
7.63	1.11596		5.74414	9.37749	14.0091	18.6494	21.7983		29.8349		35.7867
7.64	1.15402		5.65417	9.38614	13.843	18.6546	21.9091		29.5806		35.9355
7.65	1.1298		5.66456	9.2408	13.9174	18.6564	21.6322		29.7363		35.9978
7.66	1.15748		5.59708	9.37403	14.0801	18.6771	21.5302		29.6325		35.8213
7.67	1.09173		5.76664	9.28925	14.0057	18.8276	21.7118		29.4924		35.8559
7.68	1.17305		5.58324	9.26849	14.1856	18.511	21.8727		29.9561		36.2694
7.69	1.12461		5.72511	9.30136	13.9486	18.5698	21.8053		29.9318		36.2625
7.7	1.14191		5.79778	9.46573	14.2669	18.6667	21.7309		29.5944		36.0237
7.71	1.14191		5.79605	9.22523	14.2548	18.4678	21.6859		29.6792		35.8905
7.72	1.13499		5.85141	9.24772	14.1614	18.6183	21.6443		29.9336		35.7884
7.73	1.15921		5.72684	9.30655	14.3898	18.6477	21.6634		29.5028		36.0324
7.74	1.08827		5.75971	9.29617	14.3413	18.9055	21.7291		29.7242		36.2141
7.75	1.11077		5.7476	9.34115	14.4053	18.8017	21.5786		29.9215		35.849
7.76	1.12461		5.70089	9.3896	14.2254	18.755	21.5751		29.899		35.8057
7.77	1.10211		5.69051	9.37403	14.3396	18.6218	21.698		29.6931		36.0082
7.78	1.12461		5.73895	9.36884	14.1268	18.6754	21.5873		29.7173		35.8196
7.79	1.07962		5.67494	9.34461	14.369	18.8519	21.7378		29.9578		36.259
7.8	1.10038		5.66629	9.22177	14.4469	18.6719	21.5786		29.899		35.9459
7.81	1.10038		5.74933	9.37749	14.5265	18.6269	21.7118		29.6377		35.9372
7.82	1.11423		5.6784	9.36538	14.4417	18.6615	21.7066		29.6446		35.9649
7.83	1.09865		5.6386	9.29617	14.3604	18.7532	21.8347		29.7744		36.0168
7.84	1.10038		5.72165	9.28406	14.4071	18.7273	21.6997		29.6619		35.6535
7.85	1.1125		5.713	9.38441	14.3742	18.6719			29.5356		36.2919
7.86	1.10038		5.713	9.22523	14.3759	18.5231			29.8228		35.977
7.87	1.09519		5.72165	9.31866	14.3673	18.6287			29.764		35.7902
7.88	1.12634		5.69916	9.23042	14.3258	18.5422			29.4924		35.8922
7.89	1.07443		5.65071	9.29963	14.2271				29.7173		35.8663
7.9	1.04848		5.59016	9.43285	14.1787				29.6723		35.7608
7.91	1.16094		5.69224	9.15084	14.2081				29.7467		35.8196
7.92	1.1125		5.75971	9.25465	14.2998				29.8886		35.8888
7.93	1.10038		5.64725	9.27022	14.35				29.6723		35.9718
7.94	1.08481		5.65591	9.31693	14.3586				29.8747		36.0272
7.95	1.07789		5.6386	9.28925	14.3673				29.8505		35.8352
7.96	1.12461		5.70262	9.24253	14.4694				29.6723		35.7832
7.97	1.07789		5.71127	9.37057	14.3604				29.719		35.721
7.98	1.07097		5.58324	9.24945	14.4521				29.546		36.221
7.99			5.79605	9.2806	14.2565				29.6758		35.6206
8			5.79951	9.29098	14.2998				29.4941		35.9493
8.01			5.79259	9.3498	14.2981				29.482		35.7296
8.02			5.75279	9.48649	14.3534				29.7657		35.8576
8.03			5.70608	9.24599	14.3829				29.7173		36.0549
8.04			5.65591	9.25638	14.2946				29.7329		35.9545
8.05			5.67494	9.30655	14.3258				29.9647		35.6656
8.06			5.76837	9.23734	14.3482				29.7381		35.7625
8.07			5.63514	9.47438	14.3085				30.0789		35.9649
8.08			5.65937	9.34115	14.2877				29.7259		35.977
8.09			5.78394	9.30828	14.2133				29.5875		36.0808
8.1			5.80297	9.22004	14.3431				29.7017		36.0843
8.11			5.76491	9.35673	14.4572				29.8972		35.6777
8.12			5.70089	9.29444	14.5368				29.8678		35.9805
8.13			5.67667	9.31866	14.177				29.8488		36.0393
8.14			5.72165	9.27541	14.196				29.8211		36.2054
8.15			5.62649	9.27022	14.4815				29.7311		35.9528
8.16			5.71646	9.27368	14.3413				29.8021		36.0151
8.17			5.75625	9.32385	14.5057				30.001		36.1777
8.18			5.64898	9.42074	14.3621				29.7657		35.8628
8.19			5.67321	9.37057	14.369				29.6896		35.9303
8.2			5.66802	9.31174	14.2704				29.7		35.9268
8.21			5.7303	9.24772	14.3033				29.7346		35.74
8.22			5.64898	9.19755	14.433				29.6931		35.7486
8.23			5.6957	9.23734	14.4313				29.9682		35.5652
8.24			5.70435	9.39825	14.4244				29.7432		35.8819
8.25			5.61957	9.16814	14.478				29.6204		35.7867
8.26			5.78394	9.30482	14.2946				29.7917		36.1414
8.27			5.71473	9.26676	14.3759				29.8003		36.0826
8.28			5.76318	9.33077	14.35				29.674		35.8992
8.29			5.7476	9.32212	14.3829				29.8799		35.6656
8.3			5.75798	9.29098	14.4711				29.6896		35.4926
8.31			5.76664	9.25119	14.4832				29.7034		35.9044
8.32			5.79086	9.38095	14.478				30.0062		36.1397
8.33			5.76318	9.29617	14.2739				30.0062		35.5756
8.34			5.68705	9.44842	14.3604				29.719		35.7486
8.35			5.68878	9.22696	14.6233				29.6273		35.6691
8.36			5.68186	9.3723	14.3569				29.6671		36.0912
8.37			5.77875	9.14565	14.5299				29.2934		36.0203
8.38			5.62476	9.38441	14.5213				29.7242		36.1258
8.39			5.74414	9.25811	14.4157				29.6879		35.9286
8.4			5.76491	9.32904	14.3136				29.5633		35.6431
8.41			5.73203	9.2235	14.3725				29.7934		36.3179
8.42			5.70089	9.30136	14.6026				29.636		35.9459
8.43			5.73203		14.4348				29.6602		35.7954
8.44			5.75106		14.3586				29.6429		35.7659
8.45			5.64033		14.4296				29.9128		35.9632
8.46			5.69397		14.4175				29.9837		35.7919
8.47			5.73895		14.2444				29.8315		35.9615
8.48			5.74414		14.3932				30.0149		35.8957
8.49			5.70262		14.4676				29.9422		35.9597
8.5			5.72511		14.4157				29.6118		35.8767
8.51			5.65244		14.5316				29.6585		36.1968
8.52			5.67494		14.4261				29.8678		35.9736
8.53			5.72684		14.3604				29.6014		36.0185
8.54			5.60746		14.4365				29.6429		35.8334
8.55			5.60573		14.4019				29.8228		35.9009
8.56			5.73722		14.4123				29.7467		36.048
8.57			5.65071		14.3309				29.8228		35.7123
8.58			5.66802		14.2704				29.5616		35.7954
8.59			5.61611		14.3465				29.8609		35.7902
8.6			5.72684		14.3638				29.7329		36.0583
8.61			5.78567		14.2098				29.7017		35.8715
8.62			5.70954		14.5126				29.5097		35.8248
8.63			5.74587		14.3188				29.6671		35.8888
8.64			5.77702		14.4313				29.7484		35.9563
8.65			5.75971		14.504				29.7588		35.9943
8.66			5.65937		14.4313				29.7398		36.003
8.67			5.78221		14.3171				29.8782		36.0272
8.68			5.64379		14.2687				29.8211		35.9095
8.69			5.70262		14.3309				29.6533		35.7954
8.7			5.64206		14.4209				29.8419		35.9995
8.71			5.7303		14.4538				29.7536		35.8732
8.72			5.73549		14.6026				29.6965		35.9839
8.73			5.63341		14.3863				29.6394		35.9476
8.74			5.65937		14.5541				29.7138		35.868
8.75			5.79605		14.4694				29.7882		35.8213
8.76			5.73549		14.6579				29.3263		35.8767
8.77			5.69397		14.5818				29.6983		36.0168
8.78			5.81854		14.4624				29.7623		35.8767
8.79			5.69397		14.7375				29.7121		35.9234
8.8			5.80124		14.587				29.9093		35.8732
8.81			5.67494		14.6804				29.7069		36.0289
8.82			5.74933		14.7929				29.7104		36.0705
8.83			5.64206		14.5092				29.681		36.1154
8.84			5.78048		14.5472				29.6585		36.1241
8.85			5.75625		14.677				29.8574		35.7798
8.86			5.69397		14.5368				29.4059		35.8767
8.87			5.75279		14.7289				29.7675		36.1587
8.88			5.83065		14.6095				29.9872		35.8005
8.89			5.56248		14.8829				29.7432		36.0185
8.9			5.67667		14.696				29.6792		36.1102
8.91			5.68186		14.805				29.4958		35.714
8.92			5.66456		14.6372				29.7208		35.977
8.93			5.70954		14.9486				30.0616		35.849
8.94			5.71473		14.8846				29.8125		35.849
8.95			5.68532		14.8379				29.745		35.6967
8.96			5.68186		14.7721				29.7484		35.9926
8.97			5.69224		14.9694				29.6965		35.9666
8.98			5.71127		14.8344				29.5598		36.0791
8.99			5.80297		15.0576				29.7778		35.9199
9			5.61957		15.0576				29.6723		36.1172
9.01			5.75279		15.0282				29.6342		35.9372
9.02			5.73722		15.0126				29.8315		35.977
9.03			5.75625		15.0542				29.6619		35.894
9.04			5.7476		15.196				29.8211		35.7123
9.05			5.78394		15.023				29.828		36.1708
9.06			5.713		15.0057				29.7294		35.8161
9.07			5.7476		15.3137				29.5408		36.2054
9.08			5.78048		15.2773				29.8574		35.7867
9.09			5.67321		15.2808				29.7848		36.0583
9.1			5.69397		15.0991				29.8194		36.157
9.11			5.70954		14.9452				29.809		35.7954
9.12			5.66802		15.2064				29.9249		35.9649
9.13			5.78221		15.2237				29.7848		35.8473
9.14			5.68013		15.2773				29.5495		36.2227
9.15			5.66629		15.2151				29.8522		35.8386
9.16			5.80989		15.1718				29.7986		35.8888
9.17			5.7476		15.2168				29.4024		36.1258
9.18			5.76491		15.1476						35.9493
9.19			5.83757		15.1164						35.7088
9.2			5.64725		15.4642						35.6223
9.21			5.69397		15.2479						35.9061
9.22			5.81508		15.1683						35.8421
9.23			5.71473		15.2479						35.8698
9.24			5.72511		15.4348						35.7781
9.25			5.75106		15.2029						35.8871
9.26			5.70954		15.3275						35.8213
9.27			5.80816		15.4002
9.28			5.71473
9.29			5.74414
9.3			5.67667
9.31			5.68359
9.32			5.67321
9.33			5.68359
9.34			5.62476
9.35			5.67494
9.36			5.68186
9.37			5.69224
9.38			5.78048
9.39			5.61438
9.4			5.7476
9.41			5.72857
9.42			5.65417
9.43			5.61438
9.44			5.713
9.45			5.75279
9.46			5.66629

## Sheet: Figure 4d
Time after +4ug/ml AMC-109	Average area increase	Std. error of the mean	Average area increase	Std. error of the mean	Average area increase	Std. error of the mean
min	%	%	%	%	%	%
	POPG/POPC, 2 days, 3 exp, 7 patches (9,10 min 2 exp, 6 patches)		POPC, 3 days, 3 exp, 6 patches		DOTAP/POPC, 2 days, 3 exp, 7 patches
0	0	0	0	0	0	0
1	6.86045	8.70893	4.15639	1.8662	3.11044	1.67128
2	19.19981	14.15957	1.54089	2.86011	7.24774	4.61682
3	56.74851	16.68034	4.04073	3.95165	11.34087	4.87808
4	96.71013	14.93041	4.94015	5.11182	14.9597	6.14064
5	202.9107	20.03612	8.05871	4.59528	18.77569	7.6302
6	399.89195	62.77694	6.4902	5.12687	25.53773	7.9629
7	542.59016	105.53628	7.26775	4.92076	30.62605	7.48187
8	696.42577	146.0234	10.60807	5.09614	38.48366	5.66797
9	839.78486	173.61035	12.40991	6.25438	42.46635	4.64965
10	882.90045	188.45354	15.69241	5.05036	48.78255	3.32899
Note: Individual traces used for the averaged data displayed in Figure 4d are displayed in Figure S11. Source Data for the individual traces can be found in this document in the tab Figure S11.

## Sheet: Figure 5b
Time, t=0 at addition	Normalized fluorescence intensity I520	Normalized fluorescence intensity I520	Normalized fluorescence intensity	Normalized fluorescence intensity I520	Normalized fluorescence intensity I520
s	artificial units	artificial units	artificial units	artificial units	artificial units
	lip:AMC-109 = 1:1	lip:AMC-109 = 1:2	lip:AMC-109 = 1:4	lip:AMC-109 = 1:6	lip:AMC-109 = 1:8
-300	0.0012	8.70282E-4	0.00131	9.79474E-4	-6.41962E-4
-299	3.43717E-4	8.04405E-4	0.00157	7.63737E-4	-9.32596E-4
-298	6.38716E-4	5.86259E-4	9.36187E-4	0.0014	-2.42131E-4
-297	2.37309E-4	0.00169	6.22488E-4	7.11186E-4	-0.00131
-296	2.85772E-4	9.0376E-4	0.00137	6.79379E-4	-3.659E-5
-295	1.63562E-4	0.00103	9.13153E-4	6.29595E-4	-0.00175
-294	-1.44064E-4	9.44799E-4	0.00159	0.00105	-6.29117E-4
-293	-2.50466E-4	0.00152	0.00149	0.00116	-0.00178
-292	4.58555E-4	0.0016	9.44962E-4	1.13784E-4	-0.00113
-291	7.59879E-4	0.00189	0.00154	-4.11685E-4	-4.54091E-4
-290	-4.59053E-4	0.00135	6.5649E-4	9.29688E-4	-0.00113
-289	1.60401E-4	8.80001E-4	0.00135	6.91825E-4	-0.00104
-288	7.29586E-5	0.00144	7.89208E-4	8.13522E-4	-7.60786E-4
-287	-5.00138E-4	4.42631E-4	0.00181	8.75753E-4	-6.94951E-4
-286	2.73129E-4	0.00128	0.00113	6.2268E-4	-0.00128
-285	2.69969E-4	0.00165	0.00109	4.1663E-4	-8.13774E-4
-284	-5.16994E-4	5.86259E-4	9.85547E-4	-2.04266E-4	-4.89417E-4
-283	2.35202E-4	3.82156E-4	0.00129	-0.00105	1.86618E-4
-282	1.25635E-4	8.47603E-4	0.00143	2.52069E-4	5.17291E-5
-281	-3.11568E-4	6.10017E-4	5.36935E-4	1.42823E-4	-6.22694E-4
-280	3.87966E-4	8.10885E-4	8.50632E-4	6.76613E-4	-7.57574E-4
-279	-1.87257E-4	7.50408E-4	9.27314E-5	0.00145	-7.27066E-4
-278	8.71561E-4	0.00139	0.00195	5.23112E-4	-9.58287E-4
-277	-3.94792E-4	0.00138	6.10423E-4	4.13864E-4	-2.03592E-4
-276	1.75151E-4	0.00109	6.23585E-4	1.02721E-4	-9.29145E-6
-275	-7.05559E-4	0.00118	0.0012	8.0799E-4	-9.82373E-4
-274	3.21593E-4	9.62078E-4	4.99643E-4	0.00116	9.99034E-5
-273	-3.76603E-5	5.7222E-4	3.28541E-4	5.86725E-4	-1.45784E-4
-272	-1.41957E-4	0.00109	0.00102	-2.27774E-4	3.95376E-4
-271	-1.27208E-4	5.40902E-4	9.80062E-4	1.9952E-4	8.64291E-4
-270	-2.26236E-4	7.35289E-4	7.28881E-4	-8.32043E-4	1.47956E-5
-269	1.49866E-4	0.00164	6.33456E-4	-6.88238E-4	2.36398E-4
-268	2.00435E-4	5.56021E-4	7.09138E-4	2.66649E-5	-8.87637E-4
-267	-7.76935E-5	6.29456E-4	7.88111E-4	-3.60522E-4	1.65742E-4
-266	2.23613E-4	4.59909E-4	8.60504E-4	-6.27397E-4	2.79756E-4
-265	-3.47386E-4	5.29023E-4	5.89583E-4	4.0695E-4	4.37001E-5
-264	-6.42353E-4	6.75893E-4	6.03842E-4	4.32588E-5	-3.57746E-4
-263	3.35289E-4	4.33992E-4	0.00117	-3.77115E-4	-0.00138
-262	4.33269E-4	0.00124	-3.74483E-4	2.80477E-5	-5.79339E-4
-261	5.50215E-4	0.00137	5.31451E-4	-4.78058E-4	-7.83407E-5
-260	9.71895E-5	4.95546E-4	7.68368E-4	7.84481E-4	-5.6007E-4
-259	-5.18047E-4	0.00101	1.80474E-4	-4.65613E-4	-1.23303E-4
-258	-1.53545E-4	2.19094E-4	0.00145	0.00102	3.08536E-5
-257	-4.32717E-4	4.44791E-4	3.78929E-5	1.8016E-4	-5.61676E-4
-256	1.15099E-4	8.28164E-4	-4.90734E-4	2.68663E-4	5.33349E-5
-255	-9.06763E-4	5.19304E-4	9.35091E-4	1.44206E-4	-5.88973E-4
-254	-8.82285E-5	4.62069E-4	5.88486E-4	-1.98735E-4	-5.05475E-4
-253	-3.67402E-4	0.00105	8.27598E-4	5.49387E-4	8.70569E-5
-252	4.25894E-4	9.51279E-4	6.55393E-4	1.84309E-4	-4.01101E-4
-251	0.00111	3.86476E-4	8.61601E-4	-3.92326E-4	3.745E-4
-250	1.59348E-4	5.21464E-4	1.08086E-4	-7.94709E-4	-0.00161
-249	-2.58894E-4	8.78921E-4	0.00102	-3.23187E-4	-0.00148
-248	2.51005E-4	-3.14344E-5	5.22676E-4	2.42389E-4	-0.00156
-247	-4.71419E-5	2.94685E-4	-3.66869E-5	-2.08414E-4	2.63697E-4
-246	-5.13559E-5	1.17586E-4	-4.9848E-5	5.48004E-4	-2.95121E-4
-245	-7.34795E-5	5.679E-4	7.92499E-4	1.63566E-4	-8.86031E-4
-244	1.3617E-4	6.14337E-4	4.96353E-4	1.84309E-4	1.94915E-6
-243	1.33009E-4	4.03754E-4	-3.38291E-4	-1.50336E-4	-7.28671E-4
-242	-1.35636E-4	5.18224E-4	2.34216E-4	1.11018E-4	-9.77555E-4
-241	6.24234E-5	-3.68341E-4	0.00108	-7.42814E-5	-4.4619E-5
-240	-6.34979E-4	-2.93834E-4	-2.62617E-4	5.72896E-4	3.08661E-4
-239	-5.83361E-4	2.78487E-4	7.37656E-4	-1.79375E-4	-2.59794E-4
-238	-7.98005E-5	5.7006E-4	-1.81458E-4	1.87074E-4	-4.42851E-4
-237	-7.57177E-4	1.87777E-4	6.08229E-4	0.00116	-8.08957E-4
-236	-6.71585E-5	8.11965E-4	6.54296E-4	-1.15766E-4	-4.05918E-4
-235	3.31075E-4	5.38743E-4	5.43516E-4	6.80762E-4	-3.62563E-4
-234	-3.01033E-4	2.82807E-4	2.49571E-4	-1.06715E-5	-8.76397E-4
-233	-1.6408E-4	-8.75761E-6	0.00118	-2.56812E-4	-7.41517E-4
-232	8.12559E-4	3.99435E-4	8.98894E-4	-1.04703E-4	-1.26245E-6
-231	-5.87575E-4	4.16713E-4	1.33312E-4	-9.64065E-5	-7.12614E-4
-230	-5.04352E-4	6.89932E-4	-1.52943E-4	-9.91748E-7	-0.00158
-229	-2.17808E-4	5.32263E-4	8.46245E-4	4.63648E-4	-0.00106
-228	1.81757E-5	-1.51297E-4	1.92538E-4	3.23977E-4	-0.00115
-227	-7.65605E-4	4.4695E-4	-3.55838E-4	9.47666E-4	-0.00195
-226	-1.6092E-4	3.17363E-4	6.21391E-4	-9.15007E-4	7.39032E-4
-225	-1.65902E-5	2.93605E-4	-2.53843E-4	2.38992E-5	-2.71034E-4
-224	-1.86204E-4	2.95765E-4	0.00108	-4.10302E-4	1.96252E-4
-223	-1.56706E-4	-1.07023E-4	-5.75253E-5	-3.17655E-4	-7.04586E-4
-222	-5.97056E-4	3.58399E-4	7.84734E-5	-4.86355E-4	6.94067E-4
-221	-3.17889E-4	-3.32707E-4	1.31119E-4	-7.61524E-4	-8.34648E-4
-220	5.64965E-4	-5.24912E-4	1.04796E-4	-4.75293E-4	-8.86031E-4
-219	-1.04031E-4	0.0011	-4.21707E-5	-2.49898E-4	-2.11621E-4
-218	-9.84714E-4	-4.16932E-4	6.93782E-4	-6.41224E-4	-7.67349E-5
-217	-3.92685E-4	-9.94646E-5	2.19958E-4	2.45154E-4	-3.70592E-4
-216	-5.31742E-4	1.30544E-4	1.69968E-6	-3.24569E-4	-0.00103
-215	-6.16017E-4	-5.71343E-4	2.10087E-4	-3.90943E-4	-3.80226E-4
-214	1.04564E-4	0.00118	-1.24427E-4	-5.79E-4	-0.00169
-213	-4.78016E-4	-3.88857E-4	5.14999E-4	-1.5725E-4	-3.99495E-4
-212	-7.25575E-4	1.92097E-4	2.76991E-4	3.82058E-4	-0.00159
-211	-6.85544E-4	5.17142E-5	4.77638E-5	-3.82646E-4	1.31898E-5
-210	-3.87418E-4	-2.19326E-4	5.50097E-4	-1.08852E-4	-8.81214E-4
-209	1.51973E-4	5.88419E-4	-1.81458E-4	-0.00143	-9.16539E-4
-208	-2.61001E-4	0.00106	1.04738E-5	-8.79056E-4	-0.0021
-207	-2.90499E-4	-2.93834E-4	1.50861E-4	4.0695E-4	-0.00109
-206	7.50397E-4	1.98576E-4	-9.15247E-5	-2.05649E-4	-5.87368E-4
-205	-6.37086E-4	3.60559E-4	6.02919E-7	-4.28278E-4	-0.00202
-204	-9.7102E-4	7.76327E-4	5.6984E-4	-7.89178E-4	-0.00105
-203	-0.00126	4.00515E-4	3.55961E-4	-5.92828E-4	-1.25031E-5
-202	-0.00178	3.94035E-4	5.31451E-4	3.32275E-4	-9.50259E-4
-201	-9.91035E-4	-9.26586E-4	-5.49956E-4	5.72896E-4	-8.52311E-4
-200	-5.802E-4	1.25145E-4	-1.22234E-4	4.74074E-5	-3.59352E-4
-199	-8.58306E-4	-2.33364E-4	4.68932E-4	-2.34688E-4	-0.00112
-198	-0.00143	-3.89934E-5	3.13185E-4	-3.3978E-4	-0.00202
-197	-5.79147E-4	4.11314E-4	-7.07442E-6	-6.61966E-4	-7.44729E-4
-196	-2.70482E-4	5.23624E-4	-2.13263E-4	-5.36135E-4	-8.76397E-4
-195	-3.2737E-4	1.41343E-4	1.89248E-4	-2.95531E-4	-2.7264E-4
-194	-9.00442E-4	3.4976E-4	-1.8042E-5	-1.00555E-4	-0.00123
-193	-8.46718E-4	5.88419E-4	3.84478E-4	-6.95152E-4	-6.53203E-4
-192	-7.83513E-4	4.5235E-4	2.25382E-5	-2.4575E-4	-0.00259
-191	-7.76139E-4	3.65958E-4	6.08229E-4	1.26229E-4	-8.84425E-4
-190	-0.00132	9.32919E-4	9.60218E-5	-2.05649E-4	-0.00134
-189	-5.64399E-4	8.67042E-4	-2.6481E-4	8.33611E-5	-5.05475E-4
-188	-7.76139E-4	-2.5928E-4	-4.15061E-4	9.85723E-5	-4.82994E-4
-187	-5.51757E-4	-5.95104E-5	5.10541E-5	3.82058E-4	3.31142E-4
-186	-5.23314E-4	-2.27957E-5	4.66739E-4	-5.49219E-5	-0.0015
-185	-0.00129	-3.56463E-4	4.16285E-4	-6.71645E-4	-0.00161
-184	-9.62593E-4	2.20173E-4	-8.31804E-4	1.66332E-4	-8.39466E-4
-183	-0.00124	-1.17822E-4	6.53199E-4	-5.37517E-4	-7.41517E-4
-182	-1.38796E-4	-1.26461E-4	-7.50734E-5	-3.13507E-4	-2.35707E-4
-181	-0.00128	-1.23221E-4	4.30544E-4	-9.28872E-6	-0.00133
-180	-2.31504E-4	-5.21673E-4	1.04738E-5	-4.57317E-4	-0.00109
-179	-7.17147E-4	8.21684E-4	2.46281E-4	-1.33743E-4	-9.22962E-4
-178	-9.9817E-5	6.11097E-4	-1.48556E-4	-1.34372E-5	-0.00115
-177	-9.56273E-4	3.87559E-5	-1.14615E-5	-5.12627E-4	-0.00141
-176	-6.06537E-4	-7.27911E-4	1.7828E-4	-7.44931E-4	-3.6738E-4
-175	-3.88471E-4	3.65962E-5	-7.32007E-4	-2.18094E-4	-0.00119
-174	-8.82534E-4	4.04834E-4	2.02409E-4	-3.06593E-4	-8.44283E-4
-173	-4.21129E-4	1.18666E-4	-3.94224E-4	-6.68879E-4	-8.33043E-4
-172	-0.00104	1.91017E-4	-2.70294E-4	2.41006E-4	-7.0298E-4
-171	-8.90961E-4	-2.21486E-4	2.19958E-4	-4.36575E-4	-1.57024E-4
-170	-9.92088E-4	-3.42425E-4	2.79645E-6	-3.63287E-4	-8.7158E-4
-169	-1.30368E-4	-3.79135E-5	-9.89723E-4	-4.57317E-4	-5.4883E-4
-168	-3.65295E-4	0.00101	-2.57194E-5	-8.33426E-4	-0.00141
-167	-3.65295E-4	-4.42847E-4	3.23057E-4	-9.74464E-4	-3.24025E-4
-166	-8.18276E-4	7.54711E-5	-7.2104E-4	-0.00112	-7.51151E-4
-165	-9.98408E-4	-6.48007E-4	-3.32807E-4	-5.15393E-4	-0.00113
-164	-3.96899E-4	-5.17353E-4	2.37507E-4	-0.00212	-0.00112
-163	-7.36109E-4	-9.85971E-4	-1.45265E-4	-4.17216E-4	-1.39361E-4
-162	-8.46718E-4	-3.48904E-4	-1.89135E-4	-7.36634E-4	-0.00149
-161	-5.84414E-4	-4.01815E-4	-7.28799E-5	-0.00154	-0.00104
-160	-3.68456E-4	-6.16701E-5	-1.5733E-4	-0.00131	-6.67654E-4
-159	-7.9194E-4	-2.78716E-4	-8.21934E-4	8.95115E-4	-0.00173
-158	-3.65295E-4	-1.3186E-4	-1.2004E-4	-5.01565E-4	-3.449E-4
-157	-0.001	-3.68341E-4	-2.43972E-4	1.93989E-4	-0.00118
-156	-2.93659E-4	-1.86931E-4	-4.10674E-4	4.01418E-4	-0.0024
-155	-2.58894E-4	-3.51064E-4	-0.00123	-3.10741E-4	1.4326E-4
-154	-5.92842E-4	8.32484E-4	4.41512E-4	-9.91722E-5	-0.00135
-153	-5.4649E-4	9.70683E-5	-2.51649E-4	-9.20538E-4	-9.4223E-4
-152	-7.70872E-4	-2.5496E-4	3.41702E-4	-0.00131	-0.00155
-151	-5.01192E-4	-2.65759E-4	3.768E-4	-6.13569E-4	-0.00118
-150	-3.09461E-4	-4.24491E-4	-9.76563E-4	-0.00131	-0.00109
-149	-7.07666E-4	-9.62251E-5	-6.51949E-4	-1.47571E-4	-9.45442E-4
-148	1.90954E-4	4.56669E-4	5.10541E-5	-2.74789E-4	3.40652E-5
-147	-5.44383E-4	2.4825E-4	-5.54343E-4	-5.33369E-4	-0.0014
-146	-0.00109	5.61421E-4	-2.88938E-4	4.32588E-5	-0.0015
-145	-3.30531E-4	-3.97496E-4	-3.27324E-4	-0.00181	-7.76843E-4
-144	-1.51438E-4	3.87559E-5	3.7351E-4	-8.39612E-5	-8.28226E-4
-143	-5.94949E-4	-2.26885E-4	-6.38788E-4	-4.93269E-4	-5.05475E-4
-142	-3.42119E-4	4.52351E-5	-3.70096E-4	-3.61905E-4	-0.0016
-141	8.03332E-5	0.00189	-4.86347E-4	-5.47197E-4	-0.00101
-140	-6.67636E-4	0.00115	-6.95896E-5	2.85257E-4	-0.00173
-139	-8.2961E-5	3.21682E-4	-3.43774E-4	-7.06214E-4	2.99026E-4
-138	-7.06613E-4	0.00138	-5.7518E-4	-9.75847E-4	1.818E-4
-137	-3.67402E-4	0.00123	5.74227E-4	-0.00116	-6.19482E-4
-136	-2.82071E-4	0.00149	-5.21442E-4	5.9224E-6	-0.00162
-135	-8.66733E-4	0.00118	-3.40484E-4	-4.36575E-4	-0.00105
-134	-7.76935E-5	0.0013	-4.30415E-4	-0.0015	-5.21532E-4
-133	5.32305E-4	0.0011	-7.9671E-4	-0.00123	-7.09403E-4
-132	-2.03059E-4	0.00168	3.75703E-4	-6.67497E-4	-6.49991E-4
-131	-1.02978E-4	0.00237	-1.25582E-5	-4.08919E-4	3.72768E-5
-130	-1.44832E-5	0.00159	9.16347E-5	-0.00105	-5.87368E-4
-129	-1.40903E-4	9.27519E-4	2.69253E-5	-9.89674E-4	-0.00118
-128	-3.23928E-5	0.0014	-9.70085E-5	-3.35632E-4	-0.00195
-127	-1.47224E-4	0.00214	8.61508E-5	4.92688E-4	-0.00119
-126	-1.57759E-4	0.00147	-6.66206E-4	-7.15893E-4	-0.0018
-125	3.53199E-4	0.00206	-0.00112	-4.29661E-4	-9.96824E-4
-124	2.01489E-4	0.00238	-2.02296E-4	-0.0015	-0.00154
-123	-1.13513E-4	0.00219	-3.78413E-6	-7.83647E-4	-7.55969E-4
-122	-4.29279E-5	0.00191	-3.9532E-4	-8.99797E-4	-0.00198
-121	6.12376E-4	0.00161	-3.32807E-4	-3.41163E-4	-6.5802E-4
-120	5.18608E-4	0.00238	-7.64907E-4	-7.61524E-4	-9.56681E-4
-119	-1.94632E-4	0.00236	-5.41183E-4	-0.00111	-7.72026E-4
-118	-1.38796E-4	0.00221	-7.4736E-4	-6.09421E-4	-5.35984E-4
-117	8.77078E-5	0.00285	2.68217E-4	8.19783E-5	-0.00157
-116	-5.70719E-4	0.00236	-5.89437E-4	-2.81703E-4	4.70851E-4
-115	-3.90578E-4	0.00277	-8.54834E-4	-3.17655E-4	-2.24467E-4
-114	3.35289E-4	0.00264	-3.1526E-4	-4.22747E-4	-4.78177E-4
-113	-6.63422E-4	0.00223	-3.42678E-4	-0.00131	-5.07081E-4
-112	-1.97792E-4	0.00235	2.14414E-5	-7.5461E-4	-7.49546E-4
-111	5.92628E-5	0.00289	-5.89437E-4	-2.16711E-4	-7.12614E-4
-110	1.77258E-4	0.00201	-4.17255E-4	-0.00212	-1.07245E-4
-109	-2.69429E-4	0.00219	-2.7139E-4	7.76183E-4	5.81523E-5
-108	-2.42038E-4	0.00171	-6.00404E-4	7.88629E-4	0.00142
-107	1.33009E-4	0.00261	-6.65109E-4	-6.66114E-4	-3.11179E-4
-106	-1.92525E-4	0.00196	3.8009E-4	-6.67497E-4	-2.26073E-4
-105	-7.37162E-4	0.00167	-8.01097E-4	1.69097E-4	-0.00117
-104	-4.29279E-5	0.00176	-6.19048E-4	-0.00147	-6.37145E-4
-103	-1.34296E-5	0.00169	-5.90534E-4	-7.42165E-4	3.10266E-4
-102	2.78397E-4	0.00132	1.36602E-4	-6.10804E-4	1.75377E-4
-101	8.03332E-5	0.00129	-4.77574E-4	-7.98127E-5	-3.06361E-4
-100	-3.73723E-4	8.84321E-4	-2.03393E-4	1.15166E-4	-5.84156E-4
-99	-0.00131	0.00206	-5.75253E-5	-5.8868E-4	-4.07524E-4
-98	-4.3377E-4	0.00129	-5.86221E-5	-2.56812E-4	3.72768E-5
-97	6.17644E-4	0.00168	-2.02296E-4	-7.5461E-4	-7.89689E-4
-96	1.99382E-4	0.00139	-8.21934E-4	-2.92765E-4	-6.54943E-5
-95	-2.74696E-4	8.86481E-4	-6.93623E-4	4.13864E-4	-8.52311E-4
-94	-1.97792E-4	0.00118	-8.1316E-4	-2.44998E-5	-6.59625E-4
-93	-9.24425E-5	0.00101	-9.3489E-4	-5.8868E-4	-1.73205E-5
-92	-3.99006E-4	0.00144	-8.93217E-4	-6.0389E-4	-2.54977E-4
-91	3.90073E-4	8.45443E-4	-4.15061E-4	4.91305E-4	-2.06803E-4
-90	1.19314E-4	0.0011	-4.60026E-4	3.77909E-4	0.00128
-89	3.14218E-4	-1.58856E-4	8.72476E-5	-5.01565E-4	-3.68986E-4
-88	-8.29863E-4	0.00123	-6.79366E-4	2.82491E-4	7.77573E-4
-87	-2.36771E-4	9.44799E-4	-0.00105	1.09635E-4	0.00141
-86	-2.18577E-5	4.41552E-5	2.89056E-4	2.54834E-4	8.48232E-4
-85	-3.69509E-4	6.86692E-4	-3.44871E-4	6.17149E-4	1.1275E-4
-84	-4.01113E-4	0.00122	-2.22037E-4	-1.94586E-4	5.68809E-4
-83	-8.73053E-4	-2.48481E-4	-0.00106	1.4144E-4	3.24719E-4
-82	-4.46412E-4	-1.10263E-4	1.99119E-4	-3.63287E-4	6.07349E-4
-81	4.33269E-4	5.03105E-4	-4.44672E-4	-1.60016E-4	4.11435E-4
-80	-3.26317E-4	-1.36179E-4	-5.25829E-4	-3.61905E-4	3.00631E-4
-79	-6.25498E-4	2.5041E-4	-5.38989E-4	5.09283E-4	6.61814E-5
-78	9.57958E-4	6.69413E-4	-4.23835E-4	1.77391E-6	0.00165
-77	7.86219E-4	4.03754E-4	-1.18943E-4	7.92778E-4	5.43115E-4
-76	5.4284E-4	-3.66181E-4	-0.00158	-1.72461E-4	7.51879E-4
-75	1.40384E-4	-8.3267E-5	-0.00109	4.73328E-4	6.61949E-4
-74	0.0012	3.27082E-4	-4.06287E-4	-3.77115E-4	3.50412E-4
-73	5.21769E-4	7.54728E-4	-4.46866E-4	1.00709E-5	0.00157
-72	0.00127	0.00114	-6.91429E-4	2.25794E-4	5.22239E-4
-71	0.00204	-1.9341E-4	3.88865E-4	0.00177	9.34951E-4
-70	0.00136	3.61638E-4	-4.30415E-4	0.00125	0.00154
-69	0.00129	2.97925E-4	-8.83347E-4	-5.22307E-4	7.47061E-4
-68	0.00119	-2.63599E-4	-5.09378E-4	0.00103	9.14074E-4
-67	0.00111	6.89919E-5	-3.08679E-4	9.55964E-4	0.00145
-66	0.00101	2.28813E-4	-2.85648E-4	8.50861E-4	0.00142
-65	0.00123	-2.60359E-4	-8.2632E-4	-2.41602E-4	0.00107
-64	3.19485E-4	7.0937E-4	-9.14054E-4	5.079E-4	0.00225
-63	9.57958E-4	5.29023E-4	1.84861E-4	1.24846E-4	0.00212
-62	0.00118	1.40263E-4	-6.19124E-5	8.05224E-4	9.41375E-4
-61	0.00124	6.38095E-4	-6.31112E-4	1.46972E-4	-7.8166E-4
-60	6.91395E-4	-5.59465E-4	-6.76076E-4	1.02721E-4	1.1584E-5
-59	6.48198E-4	7.44016E-6	-6.37692E-4	6.07468E-4	6.41073E-4
-58	4.43805E-4	1.48902E-4	-6.78269E-4	3.91738E-4	0.00164
-57	5.64965E-4	5.52781E-4	-2.41779E-4	1.55269E-4	0.0019
-56	0.00115	-5.04396E-4	-5.67503E-4	4.76094E-4	7.51879E-4
-55	7.39861E-4	-2.98153E-4	-6.25628E-4	8.90966E-4	1.67348E-4
-54	7.60933E-4	-5.92939E-4	1.32215E-4	1.69097E-4	8.70715E-4
-53	0.00106	5.59261E-4	-5.5215E-4	7.49908E-4	1E-3
-52	5.38626E-4	4.00515E-4	2.85766E-4	8.93732E-4	0.0016
-51	4.70144E-4	-8.33727E-4	-3.78413E-6	3.88972E-4	0.00169
-50	1.69883E-4	-3.39186E-4	-5.00605E-4	0.00119	0.00162
-49	8.66543E-5	-2.5604E-4	-0.00145	2.27177E-4	0.00205
-48	-1.24048E-4	-1.67494E-4	1.71699E-4	3.28126E-4	0.00135
-47	3.85859E-4	-7.7434E-4	7.73766E-5	6.26185E-5	0.00129
-46	6.07109E-4	-1.04864E-4	-9.6779E-4	0.00176	6.39467E-4
-45	2.45737E-4	1.91017E-4	-4.07384E-4	7.78297E-5	0.00156
-44	5.86037E-4	-6.39369E-4	1.64022E-4	-3.00311E-5	8.2575E-4
-43	3.65842E-4	-1.9341E-4	-0.00113	0.00172	0.00117
-42	2.18345E-4	8.08704E-5	-7.26523E-4	0.00132	0.00202
-41	-1.97507E-5	5.27941E-5	-3.02099E-4	2.81109E-4	0.00238
-40	7.84112E-4	-0.00148	1.98022E-4	0.0012	0.00155
-39	8.0413E-4	-0.00104	2.58285E-5	0.0013	0.00135
-38	2.36256E-4	-6.78241E-4	-1.25524E-4	9.75325E-4	0.00249
-37	8.72615E-4	-0.00114	-6.33305E-4	2.43771E-4	0.00213
-36	2.60487E-4	-6.24252E-4	-8.24127E-4	0.00154	0.00276
-35	-3.76603E-5	-2.52801E-4	-2.45069E-4	0.00207	0.00257
-34	5.36519E-4	-0.00116	1.08086E-4	8.66073E-4	0.00214
-33	-1.17727E-4	-4.09374E-4	-0.00117	5.05134E-4	0.00252
-32	2.23613E-4	-5.49747E-4	-0.00115	0.00116	0.00385
-31	6.00787E-4	-8.55322E-4	-5.686E-4	7.36078E-4	0.00151
-30	0.00139	-5.62705E-4	5.38032E-4	0.00119	0.00306
-29	-2.04113E-4	-5.55146E-4	-6.94719E-4	0.00189	0.00205
-28	4.0377E-4	1.58621E-4	-7.72669E-5	9.79474E-4	0.00271
-27	6.97717E-4	5.03105E-4	4.5577E-4	0.0015	0.0027
-26	4.73305E-4	-4.67683E-4	4.08607E-4	7.25015E-4	0.00122
-25	-5.97056E-4	-7.14953E-4	-4.18351E-4	0.00144	0.00215
-24	-2.29397E-4	-4.43927E-4	-9.2831E-4	9.53198E-4	0.00199
-23	2.88933E-4	-6.95517E-4	-8.57027E-4	0.00162	0.0015
-22	1.86739E-4	-0.0011	-1.672E-4	0.00253	0.00226
-21	-4.0322E-4	-7.01996E-4	-2.93325E-4	9.36603E-4	0.00235
-20	-9.771E-5	-6.13454E-4	-0.00107	1E-3	0.00288
-19	-3.07354E-4	-0.00115	-7.39767E-5	0.00251	0.00243
-18	-2.84178E-4	-2.04209E-4	-5.18152E-4	0.00126	0.00227
-17	4.57501E-4	-0.00167	-0.00109	7.40227E-4	0.00351
-16	2.18345E-4	-5.42189E-4	-4.76477E-4	0.00149	0.00243
-15	8.32578E-4	-1.9557E-4	-4.70993E-4	0.00174	0.0026
-14	3.46878E-4	-6.14534E-4	3.87768E-4	0.00223	0.00296
-13	1.94114E-4	-7.19272E-4	-3.16356E-4	0.00228	0.00334
-12	7.49343E-4	-9.69775E-4	-8.1316E-4	0.0017	0.00301
-11	-0.00109	-4.13693E-4	-3.11969E-4	0.00128	0.00291
-10	7.08515E-5	-0.0016	-8.38474E-5	0.00295	0.00388
-9	-6.1075E-4	-7.34389E-4	-1.66104E-4	0.00213	0.00272
-8	1.899E-4	-3.84538E-4	2.25442E-4	0.00252	0.00373
-7	7.40121E-5	-7.05235E-4	5.98357E-4	0.00218	0.00442
-6	-7.64551E-4	-3.85618E-4	2.89056E-4	0.00225	0.00382
-5	-3.13675E-4	-6.30731E-4	5.32477E-5	0.00111	0.00234
-4	2.15185E-4	-9.58978E-4	-2.68161E-5	0.00241	0.00316
-3	2.21506E-4	-6.17774E-4	-3.66869E-5	0.002	0.00289
-2	-5.13833E-4	-6.77161E-4	1.34409E-4	0.00243	0.00412
-1	6.34769E-5	-0.12798	-0.08494	-0.0587	0.00223
0	-0.09984	-0.15995	-0.15736	-0.18113	-0.2118
1	-0.13665	-0.15995	-0.15736	-0.18113	-0.23834
2	-0.13665	-0.15995	-0.15735	-0.18113	-0.23833
3	-0.13665	-0.15995	-0.15736	-0.18113	-0.23833
4	-0.13665	-0.15996	-0.15736	-0.17439	-0.12446
5	-0.13665	-0.08098	-0.00573	-0.00218	0.01648
6	-0.13665	-0.03903	0.01047	0.00587	0.02203
7	-0.13665	-0.03102	0.00893	0.00412	0.02438
8	-0.04282	-0.02449	0.00836	0.00602	0.0246
9	0.01214	-0.02058	0.00744	0.00668	0.02654
10	0.01396	-0.02012	0.00908	0.00744	0.02514
11	0.01508	-0.01947	0.00868	0.00806	0.02131
12	0.01529	-0.01972	0.00921	0.00825	0.02225
13	0.01481	-0.01966	0.00773	0.00874	0.02199
14	0.01602	-0.01898	0.00739	0.01009	0.01713
15	0.01546	-0.01864	0.00479	0.01073	0.01589
16	0.01288	-0.01736	0.00249	0.01185	0.01617
17	0.01071	-0.01605	-6.49755E-4	0.01362	0.01604
18	0.01103	-0.0146	-0.00246	0.0157	0.01811
19	0.01004	-0.01224	-0.0037	0.01545	0.01523
20	0.01131	-0.01028	-0.00231	0.01677	0.0135
21	0.01339	-0.00997	8.84635E-4	0.01599	0.01275
22	0.01479	-0.00947	0.0048	0.0177	0.01252
23	0.01619	-0.00834	0.00679	0.0189	0.0121
24	0.01591	-0.00729	0.00744	0.01777	0.01234
25	0.0173	-0.00402	0.00818	0.01895	0.01121
26	0.01741	-0.00361	0.00903	0.01805	0.01155
27	0.01751	-0.00242	0.00923	0.01806	0.01411
28	0.01709	-0.00278	0.00883	0.01759	0.01429
29	0.01748	-0.00411	0.00789	0.01665	0.01584
30	0.01818	-0.00323	0.00843	0.01707	0.01668
31	0.01723	-0.00279	0.00842	0.01767	0.01823
32	0.01826	-0.00154	0.00789	0.01781	0.01855
33	0.01844	-0.00118	0.00897	0.01744	0.02054
34	0.01844	0.00136	0.00708	0.01853	0.02026
35	0.01892	0.00106	0.00831	0.01831	0.01989
36	0.01892	0.00363	0.00775	0.01801	0.02007
37	0.01935	0.00563	0.0078	0.01875	0.021
38	0.01979	0.00761	0.00827	0.01899	0.02128
39	0.01961	0.00899	0.00789	0.01965	0.02236
40	0.01971	0.00961	0.01011	0.02044	0.02341
41	0.01922	0.00832	0.01015	0.01932	0.02248
42	0.01931	0.00763	0.00942	0.0206	0.02324
43	0.01893	0.00783	0.01071	0.02	0.02593
44	0.01991	0.00753	0.01096	0.01998	0.02599
45	0.02082	0.00708	0.01228	0.02044	0.02594
46	0.02006	0.00694	0.01292	0.02074	0.02544
47	0.02005	0.00824	0.01314	0.01991	0.02705
48	0.02066	0.00781	0.01308	0.01894	0.02724
49	0.0196	0.00856	0.0133	0.0199	0.0273
50	0.02065	0.0097	0.01379	0.0217	0.02902
51	0.02022	0.00961	0.01457	0.0221	0.02744
52	0.02028	0.00884	0.0152	0.02369	0.02838
53	0.01984	0.00936	0.01521	0.02355	0.02852
54	0.01969	0.00836	0.01557	0.02382	0.02888
55	0.01978	0.00893	0.01654	0.02494	0.02947
56	0.01949	0.00758	0.01803	0.02608	0.03112
57	0.01954	0.00802	0.01876	0.02526	0.03191
58	0.0192	0.00926	0.01923	0.02517	0.03178
59	0.01926	0.00916	0.02012	0.02567	0.03222
60	0.01854	0.00898	0.01953	0.02623	0.03375
61	0.01954	0.00972	0.01989	0.02592	0.03405
62	0.01884	0.00967	0.02044	0.02708	0.03354
63	0.01907	0.01056	0.02109	0.02698	0.03578
64	0.01962	0.0102	0.02155	0.02755	0.03647
65	0.01934	0.01086	0.02168	0.02829	0.0357
66	0.01939	0.01057	0.02203	0.02924	0.03573
67	0.01942	0.01107	0.02138	0.02954	0.03629
68	0.01954	0.01132	0.0206	0.02901	0.03742
69	0.01971	0.01287	0.02231	0.02924	0.03722
70	0.01964	0.01219	0.02233	0.02889	0.03886
71	0.02075	0.01315	0.02131	0.02957	0.03771
72	0.02056	0.01194	0.02194	0.02969	0.03751
73	0.01956	0.01266	0.02263	0.02952	0.03954
74	0.02096	0.01233	0.02186	0.02949	0.03826
75	0.02058	0.01239	0.02179	0.02912	0.03961
76	0.02062	0.01268	0.0222	0.03148	0.03941
77	0.02014	0.01327	0.02277	0.03096	0.04024
78	0.0209	0.01275	0.02236	0.03208	0.03907
79	0.0205	0.01335	0.02376	0.03176	0.04034
80	0.021	0.0136	0.0225	0.03148	0.03868
81	0.02093	0.01342	0.02258	0.03401	0.04053
82	0.02126	0.01362	0.02406	0.03378	0.04103
83	0.02105	0.01382	0.02479	0.03341	0.04159
84	0.02087	0.01362	0.02352	0.03485	0.0416
85	0.02198	0.01381	0.02447	0.03531	0.04183
86	0.02144	0.01446	0.02464	0.03417	0.04283
87	0.0217	0.01426	0.0217	0.03647	0.04301
88	0.02195	0.01412	0.02316	0.03565	0.04429
89	0.02288	0.01413	0.02322	0.03667	0.04473
90	0.02331	0.01574	0.02361	0.03639	0.0452
91	0.02283	0.01493	0.02281	0.03765	0.04624
92	0.02336	0.01477	0.02429	0.03777	0.04619
93	0.02304	0.01522	0.02346	0.03794	0.04495
94	0.02264	0.01486	0.02458	0.03913	0.04586
95	0.02297	0.01575	0.02352	0.03883	0.04652
96	0.02314	0.01466	0.02421	0.0391	0.04656
97	0.02317	0.01568	0.02599	0.03968	0.04584
98	0.02325	0.01571	0.02436	0.0399	0.04511
99	0.02279	0.01532	0.0249	0.04151	0.04627
100	0.02286	0.01599	0.02384	0.04141	0.04625
101	0.02348	0.01585	0.02489	0.04236	0.046
102	0.02355	0.01409	0.02485	0.04276	0.04633
103	0.02327	0.01554	0.02532	0.0429	0.04806
104	0.02427	0.01573	0.02555	0.04256	0.04719
105	0.02309	0.01621	0.02591	0.0422	0.04703
106	0.02509	0.01617	0.02597	0.04154	0.04906
107	0.02448	0.01561	0.0258	0.04418	0.04883
108	0.0249	0.01655	0.0262	0.04449	0.04792
109	0.02506	0.01649	0.02571	0.04442	0.04801
110	0.02517	0.0174	0.02595	0.0452	0.04733
111	0.02467	0.01747	0.02585	0.04684	0.0482
112	0.02504	0.01714	0.0255	0.04589	0.04851
113	0.02559	0.01701	0.02624	0.04656	0.04847
114	0.02519	0.01734	0.02633	0.04688	0.04854
115	0.0255	0.01683	0.02514	0.04678	0.04873
116	0.02548	0.01768	0.02659	0.04724	0.04867
117	0.02544	0.01754	0.02662	0.04819	0.04984
118	0.02563	0.01743	0.02548	0.04889	0.04814
119	0.026	0.01797	0.0274	0.04932	0.04891
120	0.02603	0.01746	0.02752	0.04967	0.04987
121	0.02565	0.01679	0.02729	0.04995	0.04947
122	0.02593	0.01699	0.02789	0.05032	0.04877
123	0.02544	0.01677	0.02804	0.05113	0.04991
124	0.02581	0.01599	0.02758	0.05072	0.04935
125	0.02541	0.01689	0.02753	0.05167	0.05028
126	0.02502	0.01688	0.02777	0.0521	0.05098
127	0.02615	0.01707	0.02806	0.05211	0.05099
128	0.02484	0.01821	0.02888	0.05156	0.05046
129	0.02609	0.01727	0.02789	0.05269	0.05071
130	0.02598	0.01722	0.02786	0.05262	0.05273
131	0.02583	0.01768	0.02763	0.05299	0.05112
132	0.02654	0.01796	0.0283	0.05394	0.05289
133	0.02566	0.0182	0.02801	0.05431	0.05228
134	0.0261	0.01765	0.0283	0.05502	0.05198
135	0.02554	0.01769	0.02863	0.05519	0.05514
136	0.026	0.01765	0.0283	0.05364	0.05277
137	0.026	0.0181	0.02783	0.05597	0.05362
138	0.02569	0.01884	0.02791	0.05526	0.05349
139	0.02602	0.01932	0.02827	0.05601	0.05516
140	0.02617	0.0184	0.02824	0.05648	0.05518
141	0.02679	0.01688	0.02881	0.05719	0.05553
142	0.02626	0.01902	0.02758	0.05694	0.05445
143	0.02626	0.019	0.02789	0.05715	0.05667
144	0.02556	0.01856	0.02889	0.05849	0.05653
145	0.02632	0.02015	0.02764	0.05887	0.05693
146	0.02549	0.01997	0.02716	0.05911	0.05692
147	0.02515	0.01895	0.02804	0.05882	0.05771
148	0.02584	0.02017	0.02744	0.05964	0.05759
149	0.02625	0.01954	0.02837	0.05957	0.05821
150	0.02641	0.02055	0.02828	0.05976	0.05949
151	0.02516	0.02071	0.02814	0.0596	0.05894
152	0.02566	0.02064	0.02798	0.06073	0.05898
153	0.02625	0.01948	0.02769	0.06044	0.05839
154	0.02551	0.02167	0.02847	0.06051	0.05579
155	0.02539	0.02128	0.02796	0.06226	0.05518
156	0.02617	0.02106	0.02859	0.06144	0.05853
157	0.02585	0.02099	0.02812	0.06173	0.06178
158	0.02471	0.02129	0.02753	0.06197	0.06223
159	0.02537	0.02119	0.02709	0.06353	0.06295
160	0.02555	0.02047	0.02802	0.06218	0.06279
161	0.02573	0.02198	0.02819	0.06305	0.06321
162	0.02617	0.02237	0.02793	0.06442	0.06517
163	0.02562	0.02217	0.02782	0.06312	0.06509
164	0.02554	0.02244	0.02844	0.064	0.06709
165	0.02557	0.02344	0.02862	0.06405	0.06674
166	0.02533	0.02313	0.02807	0.06491	0.0683
167	0.0253	0.02387	0.02903	0.06494	0.06776
168	0.02569	0.02469	0.02897	0.06507	0.06756
169	0.0256	0.02326	0.02849	0.06579	0.06939
170	0.02426	0.02336	0.02874	0.06524	0.07019
171	0.02581	0.02419	0.02894	0.06559	0.0701
172	0.02551	0.02472	0.02942	0.06597	0.07025
173	0.02592	0.02468	0.02905	0.06636	0.07083
174	0.02557	0.02504	0.02864	0.06643	0.07137
175	0.02584	0.02481	0.02998	0.06732	0.07282
176	0.02586	0.0252	0.02853	0.06887	0.07386
177	0.02503	0.0247	0.02803	0.06712	0.07306
178	0.02576	0.02542	0.02805	0.06814	0.07442
179	0.02523	0.02497	0.02889	0.06794	0.07506
180	0.02564	0.02561	0.02843	0.06829	0.07477
181	0.02516	0.02523	0.02898	0.06909	0.07599
182	0.02587	0.02483	0.02872	0.06879	0.07603
183	0.02591	0.0255	0.02885	0.06907	0.07596
184	0.02601	0.02553	0.02884	0.06896	0.076
185	0.02499	0.02527	0.02897	0.07052	0.07604
186	0.02609	0.02499	0.02861	0.0692	0.07737
187	0.02621	0.02491	0.02913	0.06907	0.07863
188	0.0264	0.02471	0.02838	0.07006	0.07935
189	0.02557	0.0263	0.02879	0.07024	0.07929
190	0.02603	0.02522	0.02902	0.06973	0.07876
191	0.02665	0.0252	0.02885	0.07059	0.07944
192	0.02556	0.02584	0.0288	0.0707	0.0805
193	0.02549	0.02509	0.02933	0.07091	0.08086
194	0.02554	0.02522	0.02935	0.07176	0.08131
195	0.02579	0.02533	0.02895	0.07108	0.08091
196	0.0257	0.02497	0.02885	0.07189	0.08278
197	0.02563	0.02521	0.02973	0.07202	0.08257
198	0.02499	0.02499	0.02955	0.0716	0.08408
199	0.02573	0.0256	0.03085	0.0733	0.08457
200	0.02559	0.02535	0.02998	0.07222	0.08485
201	0.02554	0.02499	0.02998	0.07233	0.08496
202	0.02539	0.02491	0.02979	0.07321	0.08573
203	0.0253	0.02532	0.02941	0.07227	0.08589
204	0.02543	0.02436	0.02997	0.07455	0.08721
205	0.0249	0.0252	0.02974	0.07251	0.08698
206	0.02505	0.02513	0.02999	0.07389	0.08749
207	0.02557	0.02449	0.03018	0.07397	0.08778
208	0.02547	0.02556	0.02914	0.07401	0.08942
209	0.02521	0.02597	0.02955	0.07428	0.08861
210	0.02526	0.02534	0.03001	0.07666	0.0895
211	0.025	0.02519	0.03021	0.07554	0.08912
212	0.02507	0.02552	0.02978	0.07654	0.09087
213	0.02448	0.02498	0.03086	0.07507	0.09265
214	0.02509	0.02506	0.02971	0.07626	0.09326
215	0.02558	0.02487	0.03123	0.07595	0.09242
216	0.02508	0.02558	0.03014	0.07688	0.09304
217	0.0248	0.02539	0.03074	0.07712	0.09369
218	0.02505	0.02525	0.0307	0.07635	0.09461
219	0.02487	0.0252	0.03054	0.07672	0.09596
220	0.02513	0.02577	0.03107	0.07567	0.0959
221	0.02465	0.02501	0.03142	0.07655	0.09683
222	0.02482	0.02624	0.03084	0.0771	0.09678
223	0.0249	0.0257	0.03057	0.0768	0.09778
224	0.0242	0.02521	0.03109	0.07775	0.09798
225	0.02479	0.02647	0.03117	0.07729	0.09908
226	0.02463	0.02653	0.03018	0.07799	0.10047
227	0.02465	0.02593	0.0311	0.07806	0.09928
228	0.02455	0.02708	0.03014	0.07734	0.1017
229	0.02499	0.0259	0.03089	0.07857	0.1008
230	0.02465	0.02595	0.03066	0.07837	0.10079
231	0.02541	0.02584	0.03059	0.07803	0.10122
232	0.02399	0.0257	0.0307	0.07843	0.10255
233	0.02442	0.02581	0.03044	0.07985	0.10228
234	0.0243	0.02669	0.03072	0.0801	0.10172
235	0.02489	0.02631	0.03024	0.0795	0.10417
236	0.02455	0.02567	0.03101	0.08058	0.10442
237	0.02428	0.02694	0.03205	0.08145	0.10491
238	0.02455	0.02576	0.03061	0.07905	0.10558
239	0.02435	0.02643	0.03106	0.08098	0.10712
240	0.0243	0.02654	0.03095	0.08084	0.10954
241	0.02458	0.02681	0.03183	0.08298	0.10856
242	0.02507	0.02683	0.0317	0.08213	0.10941
243	0.02409	0.02665	0.03105	0.08221	0.10926
244	0.02469	0.0277	0.03188	0.08246	0.11166
245	0.02468	0.02699	0.03022	0.08293	0.11036
246	0.02453	0.02663	0.0312	0.08364	0.11128
247	0.02442	0.02673	0.03168	0.08332	0.11165
248	0.02483	0.02732	0.03165	0.08322	0.11306
249	0.02455	0.02763	0.03122	0.084	0.11295
250	0.02483	0.02728	0.03147	0.08347	0.11476
251	0.02519	0.02745	0.03193	0.08417	0.11506
252	0.02439	0.02797	0.03322	0.08492	0.11405
253	0.02489	0.0282	0.0314	0.08511	0.11671
254	0.02496	0.02923	0.03209	0.08609	0.11551
255	0.0245	0.02907	0.03207	0.0849	0.11835
256	0.02474	0.02971	0.03168	0.08678	0.11743
257	0.02413	0.02895	0.03242	0.08622	0.11699
258	0.02483	0.02888	0.03153	0.08597	0.11991
259	0.02414	0.02974	0.03235	0.0862	0.11828
260	0.02552	0.0297	0.03183	0.08695	0.11908
261	0.02505	0.03016	0.03266	0.08728	0.12051
262	0.02471	0.03081	0.03171	0.08623	0.12044
263	0.02496	0.03077	0.033	0.08791	0.12277
264	0.02558	0.03021	0.03247	0.0877	0.12135
265	0.02452	0.03048	0.03265	0.08727	0.12485
266	0.02511	0.03119	0.03215	0.08677	0.12264
267	0.0248	0.0305	0.03272	0.08798	0.12453
268	0.02483	0.03074	0.03271	0.0879	0.12395
269	0.02442	0.03127	0.03299	0.08862	0.1269
270	0.02516	0.03201	0.03333	0.08811	0.12735
271	0.02442	0.03051	0.03227	0.08939	0.12521
272	0.02506	0.03114	0.03231	0.08857	0.12805
273	0.02495	0.03117	0.03312	0.08846	0.12706
274	0.02514	0.03223	0.03233	0.09046	0.12891
275	0.02579	0.03177	0.03353	0.09114	0.12913
276	0.02485	0.03082	0.03393	0.0908	0.12887
277	0.02443	0.03213	0.03279	0.08977	0.13003
278	0.02497	0.03145	0.0324	0.09049	0.13092
279	0.02434	0.03122	0.03319	0.09083	0.1323
280	0.02455	0.0318	0.03355	0.09164	0.13387
281	0.02485	0.03168	0.03383	0.09175	0.13283
282	0.02539	0.03116	0.03291	0.09169	0.1323
283	0.02429	0.03109	0.03275	0.09106	0.13577
284	0.02498	0.03169	0.03408	0.09221	0.1339
285	0.02493	0.03146	0.03405	0.09376	0.13524
286	0.02485	0.03132	0.03395	0.09095	0.1368
287	0.02455	0.03151	0.03432	0.09425	0.13654
288	0.02562	0.03129	0.03433	0.09267	0.13643
289	0.02518	0.03091	0.03432	0.09362	0.13703
290	0.02529	0.03171	0.03361	0.0946	0.13977
291	0.02463	0.03154	0.03373	0.09329	0.14083
292	0.0247	0.03145	0.03449	0.09419	0.14045
293	0.0249	0.03091	0.03491	0.0932	0.13978
294	0.02496	0.03172	0.03518	0.09394	0.14208
295	0.0248	0.03093	0.03455	0.09272	0.14216
296	0.0245	0.03182	0.03511	0.09399	0.14269
297	0.02497	0.03189	0.03556	0.09476	0.14309
298	0.02465	0.0313	0.03435	0.09503	0.14403
299	0.02582	0.0314	0.03465	0.09497	0.14453
300	0.02486	0.03148	0.03437	0.09525	0.145
301	0.02545	0.03245	0.035	0.0965	0.14461
302	0.0247	0.03153	0.03521	0.09606	0.14784
303	0.02428	0.03094	0.03495	0.09689	0.14899
304	0.02389	0.03182	0.03464	0.09657	0.14806
305	0.02475	0.03124	0.03554	0.09731	0.14925
306	0.02458	0.03204	0.03476	0.09599	0.14988
307	0.02502	0.03203	0.03565	0.09704	0.14962
308	0.02566	0.03153	0.0353	0.09667	0.1502
309	0.02513	0.03194	0.03489	0.09867	0.15117
310	0.0251	0.0313	0.03566	0.09931	0.15316
311	0.02561	0.03165	0.03636	0.09846	0.15316
312	0.02491	0.03214	0.03587	0.09884	0.15312
313	0.02508	0.0328	0.03615	0.09818	0.15616
314	0.02498	0.03201	0.03598	0.09882	0.15438
315	0.02606	0.03206	0.03572	0.09958	0.15491
316	0.0264	0.03253	0.03682	0.10014	0.15605
317	0.0253	0.03257	0.03553	0.09979	0.15836
318	0.02576	0.03192	0.03676	0.10092	0.15768
319	0.02627	0.03168	0.03671	0.09962	0.15871
320	0.02585	0.032	0.03628	0.09963	0.15994
321	0.02592	0.03155	0.03725	0.09932	0.15885
322	0.02545	0.03166	0.0362	0.09948	0.15935
323	0.0255	0.03165	0.03719	0.10165	0.16224
324	0.02457	0.03229	0.03709	0.1023	0.16257
325	0.02495	0.03138	0.03645	0.10116	0.16174
326	0.02543	0.03205	0.03709	0.10141	0.1631
327	0.02501	0.03238	0.03702	0.09979	0.16434
328	0.02532	0.03192	0.03805	0.10139	0.16442
329	0.02552	0.03253	0.03755	0.10373	0.16402
330	0.02522	0.03072	0.0375	0.1019	0.16516
331	0.02457	0.03218	0.03741	0.10188	0.16546
332	0.02566	0.03157	0.03718	0.10285	0.1667
333	0.02525	0.03196	0.0378	0.10308	0.1691
334	0.02528	0.03237	0.03794	0.10344	0.16854
335	0.02538	0.03207	0.03789	0.10211	0.16763
336	0.0246	0.03162	0.03811	0.10356	0.17071
337	0.02525	0.03255	0.0385	0.10315	0.17126
338	0.02546	0.03297	0.03991	0.10397	0.17201
339	0.02471	0.03115	0.03973	0.10275	0.17245
340	0.02608	0.03123	0.03937	0.10315	0.17211
341	0.02625	0.03194	0.03877	0.10425	0.17275
342	0.02576	0.0321	0.03921	0.10468	0.17249
343	0.02587	0.03261	0.03991	0.10306	0.17462
344	0.02587	0.03241	0.03917	0.10384	0.17509
345	0.02577	0.03207	0.0399	0.10396	0.17776
346	0.02597	0.03259	0.03907	0.10294	0.17886
347	0.02637	0.03215	0.03982	0.10376	0.17786
348	0.02585	0.03187	0.04018	0.10348	0.17931
349	0.02561	0.03194	0.03956	0.1048	0.17779
350	0.02532	0.03183	0.03934	0.10491	0.17858
351	0.0258	0.03269	0.04102	0.10444	0.18053
352	0.02638	0.0324	0.03969	0.10471	0.18212
353	0.02579	0.03301	0.03986	0.10506	0.18221
354	0.02605	0.03246	0.03996	0.10515	0.1832
355	0.02586	0.03184	0.03969	0.1051	0.18363
356	0.02599	0.03185	0.04039	0.10501	0.18333
357	0.02605	0.03207	0.03925	0.10505	0.18688
358	0.02466	0.03278	0.04061	0.10533	0.1869
359	0.02655	0.03289	0.04058	0.10596	0.18752
360	0.0258	0.03203	0.03879	0.10591	0.18734
361	0.02587	0.03274	0.04048	0.10591	0.18862
362	0.02551	0.03248	0.03994	0.10695	0.18901
363	0.02521	0.03213	0.03973	0.10577	0.18849
364	0.02579	0.03274	0.0407	0.10628	0.19081
365	0.02659	0.03319	0.04004	0.10622	0.19188
366	0.02555	0.03235	0.04094	0.10665	0.19222
367	0.02555	0.03234	0.04008	0.10817	0.19236
368	0.02546	0.03191	0.04092	0.10706	0.1931
369	0.026	0.03235	0.03977	0.10687	0.19369
370	0.02588	0.03288	0.03914	0.1076	0.19469
371	0.02557	0.03283	0.03974	0.10769	0.19533
372	0.02526	0.03108	0.04021	0.10727	0.19605
373	0.02559	0.0322	0.04059	0.10753	0.19632
374	0.02534	0.03275	0.04036	0.10923	0.1969
375	0.02565	0.0329	0.04076	0.10809	0.19874
376	0.02566	0.03309	0.04063	0.10979	0.20048
377	0.02626	0.03326	0.04032	0.10839	0.19922
378	0.02615	0.03286	0.0413	0.10815	0.20171
379	0.02658	0.03271	0.04106	0.11028	0.203
380	0.02547	0.0322	0.04138	0.10947	0.20075
381	0.0262	0.03268	0.04106	0.1102	0.20251
382	0.02565	0.03292	0.04105	0.11035	0.20295
383	0.02481	0.03359	0.04075	0.10993	0.20596
384	0.02543	0.03237	0.0406	0.11089	0.20498
385	0.02658	0.03352	0.04017	0.11095	0.20592
386	0.02617	0.03304	0.04169	0.11007	0.20591
387	0.02628	0.03374	0.04146	0.11134	0.20705
388	0.02531	0.03255	0.04198	0.11172	0.20829
389	0.0256	0.03263	0.04155	0.11169	0.20926
390	0.02601	0.03265	0.04121	0.11188	0.20914
391	0.02566	0.03312	0.04072	0.11206	0.21047
392	0.02563	0.03299	0.04125	0.11288	0.21049
393	0.02583	0.03222	0.04128	0.11151	0.21146
394	0.02608	0.03321	0.04127	0.11209	0.21383
395	0.02636	0.03244	0.04163	0.11254	0.21352
396	0.02552	0.03277	0.0416	0.11285	0.21405
397	0.02563	0.03175	0.04128	0.11411	0.21588
398	0.02547	0.0326	0.04165	0.11306	0.21554
399	0.0259	0.03276	0.04119	0.11403	0.21614
400	0.02594	0.03339	0.0408	0.11274	0.21802
401	0.02589	0.03301	0.04204	0.11459	0.21883
402	0.02573	0.03337	0.04127	0.11349	0.21793
403	0.0262	0.03298	0.04202	0.11433	0.21975
404	0.02613	0.03233	0.0416	0.11323	0.22073
405	0.02573	0.03257	0.04256	0.11419	0.22003
406	0.02619	0.03362	0.0417	0.11462	0.22104
407	0.02561	0.03237	0.04123	0.11533	0.2223
408	0.02644	0.03322	0.04221	0.11524	0.22356
409	0.02604	0.03254	0.04143	0.11488	0.22336
410	0.02577	0.03187	0.04268	0.11395	0.22382
411	0.02569	0.0323	0.04187	0.11532	0.22672
412	0.0261	0.03272	0.04234	0.11504	0.2259
413	0.02586	0.03273	0.04128	0.11649	0.22636
414	0.0254	0.03355	0.04244	0.11643	0.22812
415	0.02568	0.0333	0.04092	0.11577	0.22662
416	0.02573	0.03288	0.04144	0.11639	0.22633
417	0.02648	0.03229	0.04265	0.1166	0.22739
418	0.0253	0.03275	0.04146	0.11703	0.229
419	0.02593	0.03287	0.04196	0.1182	0.23069
420	0.02541	0.03321	0.04233	0.11715	0.23008
421	0.02534	0.03246	0.04156	0.11704	0.23278
422	0.02645	0.0324	0.0428	0.11787	0.23399
423	0.02594	0.03301	0.04286	0.11858	0.23417
424	0.02565	0.0321	0.04212	0.11779	0.23555
425	0.02558	0.03251	0.04254	0.11361	0.23611
426	0.02497	0.03177	0.04207	0.11044	0.23527
427	0.02548	0.0329	0.04293	0.11237	0.23718
428	0.02562	0.03308	0.04248	0.11203	0.23842
429	0.02526	0.0331	0.04295	0.11285	0.23886
430	0.02515	0.03327	0.04248	0.11294	0.23989
431	0.02551	0.0328	0.04228	0.1152	0.23948
432	0.02592	0.03238	0.04288	0.11477	0.24243
433	0.02531	0.03265	0.043	0.11505	0.24194
434	0.02532	0.03233	0.04296	0.11533	0.24319
435	0.02572	0.03279	0.04226	0.11474	0.24314
436	0.02645	0.03318	0.04201	0.11554	0.24555
437	0.02601	0.03282	0.04226	0.11501	0.24579
438	0.02598	0.03297	0.04294	0.11505	0.24536
439	0.02511	0.03296	0.04231	0.11591	0.24821
440	0.02555	0.03289	0.04256	0.11818	0.24753
441	0.02528	0.03221	0.04262	0.11781	0.24833
442	0.0257	0.03241	0.04262	0.11875	0.24954
443	0.02604	0.03301	0.04303	0.12011	0.25028
444	0.02502	0.0327	0.04279	0.12088	0.25101
445	0.02507	0.03208	0.04298	0.12081	0.25098
446	0.02602	0.03214	0.04331	0.1211	0.25038
447	0.02517	0.03185	0.04232	0.12229	0.25237
448	0.02586	0.03118	0.0419	0.12205	0.25253
449	0.02608	0.03198	0.04234	0.12139	0.25234
450	0.02525	0.03264	0.0425	0.12262	0.25397
451	0.02583	0.03223	0.0417	0.12231	0.25599
452	0.02598	0.03233	0.04187	0.12291	0.25497
453	0.02584	0.03215	0.04125	0.12349	0.25678
454	0.02555	0.03242	0.04223	0.12311	0.25882
455	0.02534	0.03259	0.0425	0.12378	0.25942
456	0.02575	0.03191	0.04198	0.12372	0.2608
457	0.02638	0.03153	0.04181	0.12494	0.26003
458	0.02577	0.03239	0.04213	0.12393	0.26015
459	0.026	0.03292	0.0427	0.12415	0.26275
460	0.0254	0.03139	0.04252	0.1257	0.26403
461	0.02644	0.03178	0.04267	0.12534	0.26588
462	0.0255	0.03179	0.0421	0.1267	0.2644
463	0.02611	0.03224	0.04246	0.12594	0.26608
464	0.02538	0.03163	0.04282	0.12541	0.26776
465	0.02534	0.03218	0.04286	0.1254	0.26906
466	0.025	0.03217	0.04198	0.12674	0.26848
467	0.02466	0.03285	0.04292	0.12718	0.27094
468	0.02619	0.0319	0.04206	0.1269	0.27236
469	0.02573	0.032	0.04242	0.12706	0.27235
470	0.02636	0.03217	0.04225	0.12717	0.27523
471	0.02559	0.03226	0.04215	0.127	0.27677
472	0.02571	0.0322	0.04272	0.12883	0.27852
473	0.02582	0.03274	0.04262	0.12794	0.28009
474	0.02606	0.03331	0.0429	0.12821	0.28147
475	0.0264	0.03369	0.04272	0.12862	0.28343
476	0.02646	0.03359	0.04278	0.12822	0.2858
477	0.0255	0.03396	0.04396	0.12891	0.28483
478	0.02597	0.03354	0.04258	0.13103	0.28873
479	0.02631	0.03404	0.04299	0.12886	0.29044
480	0.02606	0.03446	0.0428	0.12908	0.29151
481	0.02503	0.03455	0.04351	0.12969	0.2939
482	0.02631	0.03412	0.04308	0.1298	0.29356
483	0.026	0.03446	0.04291	0.13032	0.29572
484	0.02632	0.03563	0.04326	0.12926	0.29732
485	0.02579	0.03511	0.04366	0.13061	0.29825
486	0.02545	0.03551	0.04296	0.13027	0.29893
487	0.026	0.03481	0.04388	0.13128	0.30111
488	0.0261	0.03566	0.04375	0.13114	0.30264
489	0.02603	0.03437	0.044	0.13102	0.30215
490	0.02571	0.03357	0.04372	0.13155	0.30642
491	0.02564	0.0342	0.04357	0.13134	0.30508
492	0.02636	0.03411	0.04414	0.13128	0.30677
493	0.02556	0.03438	0.04295	0.13221	0.30793
494	0.02618	0.0344	0.04364	0.1327	0.31054
495	0.02598	0.03464	0.04366	0.13311	0.30992
496	0.02643	0.03423	0.04425	0.1334	0.31106
497	0.02683	0.03429	0.0433	0.13418	0.3126
498	0.02583	0.03426	0.04395	0.13272	0.31429
499	0.02682	0.0337	0.0436	0.13358	0.31466
500	0.02602	0.03391	0.04401	0.13291	0.31541
501	0.02594	0.03382	0.04321	0.13375	0.31674
502	0.02628	0.03398	0.04427	0.13405	0.31829
503	0.02575	0.03359	0.04289	0.13417	0.31839
504	0.0254	0.03347	0.04362	0.1351	0.32152
505	0.02673	0.03425	0.04337	0.13379	0.32146
506	0.02655	0.03384	0.04415	0.13443	0.32107
507	0.02579	0.03513	0.04375	0.13534	0.32287
508	0.02548	0.03356	0.04414	0.13605	0.32429
509	0.02577	0.03327	0.04376	0.13378	0.32569
510	0.02532	0.03335	0.04445	0.13485	0.32601
511	0.0266	0.03343	0.04361	0.13633	0.32839
512	0.02583	0.03384	0.04373	0.13726	0.32778
513	0.02597	0.03354	0.04369	0.13651	0.32988
514	0.0259	0.03313	0.04426	0.13593	0.33157
515	0.02574	0.03396	0.04393	0.13762	0.33069
516	0.02627	0.03401	0.04451	0.137	0.33386
517	0.02637	0.0331	0.0442	0.13655	0.33354
518	0.02699	0.03323	0.04387	0.13723	0.33428
519	0.02637	0.03263	0.04422	0.13692	0.3363
520	0.02719	0.03379	0.0435	0.13808	0.3395
521	0.02563	0.03281	0.04315	0.13742	0.33735
522	0.02644	0.03293	0.04398	0.13806	0.33911
523	0.02608	0.03311	0.04454	0.13815	0.33834
524	0.02622	0.03332	0.04369	0.13787	0.33912
525	0.02578	0.03335	0.04401	0.13913	0.34192
526	0.02634	0.03377	0.04419	0.13942	0.34012
527	0.02608	0.03371	0.04396	0.13898	0.34061
528	0.02538	0.03305	0.04396	0.14058	0.33975
529	0.0264	0.03219	0.04423	0.13975	0.34123
530	0.02663	0.03329	0.04344	0.14105	0.34042
531	0.02617	0.03369	0.04375	0.14036	0.33994
532	0.0262	0.0324	0.04474	0.1407	0.34162
533	0.02624	0.03354	0.04401	0.14086	0.34159
534	0.02589	0.03292	0.04337	0.14224	0.34257
535	0.02583	0.03369	0.04341	0.14102	0.34148
536	0.02642	0.03223	0.04324	0.14099	0.34087
537	0.02643	0.03331	0.0433	0.14291	0.34136
538	0.02626	0.03281	0.04418	0.14019	0.34113
539	0.02594	0.0332	0.04448	0.14177	0.34317
540	0.02621	0.03237	0.04499	0.14169	0.34177
541	0.02618	0.03245	0.04414	0.14206	0.34361
542	0.02613	0.03315	0.04404	0.14325	0.34434
543	0.02688	0.03334	0.04452	0.14332	0.34597
544	0.02662	0.03308	0.04489	0.14381	0.34544
545	0.02634	0.03348	0.04435	0.14625	0.34413
546	0.02629	0.03282	0.04444	0.14353	0.34575
547	0.02641	0.03218	0.0444	0.14441	0.34476
548	0.02584	0.03215	0.04491	0.14394	0.34679
549	0.0265	0.03288	0.04489	0.14508	0.34511
550	0.02555	0.03344	0.04555	0.14394	0.34717
551	0.02626	0.03288	0.045	0.14456	0.34833
552	0.02699	0.03245	0.04519	0.14336	0.34836
553	0.02681	0.03287	0.0439	0.14457	0.34898
554	0.02655	0.0339	0.04462	0.14463	0.34997
555	0.02617	0.03282	0.0447	0.14589	0.34963
556	0.02643	0.03305	0.04425	0.1466	0.34905
557	0.02595	0.03401	0.04575	0.14557	0.35012
558	0.02633	0.03221	0.04466	0.14606	0.35201
559	0.02665	0.03327	0.0444	0.14594	0.35096
560	0.02618	0.033	0.04565	0.14714	0.35207
561	0.02605	0.03234	0.04481	0.14834	0.35127
562	0.02661	0.03332	0.04501	0.14638	0.35357
563	0.0269	0.03289	0.04484	0.14712	0.35299
564	0.02638	0.03233	0.0447	0.1485	0.35276
565	0.02677	0.03239	0.04537	0.14781	0.35378
566	0.027	0.03246	0.04561	0.14918	0.35442
567	0.02653	0.03259	0.04494	0.14786	0.35531
568	0.02748	0.03215	0.04484	0.14908	0.35656
569	0.02651	0.03296	0.04617	0.14894	0.35695
570	0.02728	0.03283	0.04469	0.14892	0.35694
571	0.02741	0.03327	0.04587	0.14919	0.35843
572	0.02656	0.03289	0.04553	0.15036	0.35903
573	0.02691	0.03311	0.04539	0.1506	0.36033
574	0.0261	0.03328	0.04517	0.14981	0.36289
575	0.02659	0.03338	0.04551	0.1512	0.35918
576	0.02728	0.03227	0.04533	0.15023	0.36019
577	0.02704	0.03302	0.04454	0.15189	0.36151
578	0.02655	0.03346	0.04643	0.15153	0.36133
579	0.02733	0.03243	0.04511	0.1504	0.36352
580	0.02696	0.03255	0.04525	0.15166	0.36397
581	0.02624	0.03309	0.04544	0.15181	0.36453
582	0.02726	0.03253	0.04596	0.15165	0.36483
583	0.02674	0.03299	0.04613	0.15168	0.36603
584	0.02662	0.0317	0.04689	0.15195	0.36711
585	0.02769	0.03371	0.04568	0.15275	0.36531
586	0.02575	0.0328	0.04584	0.15169	0.36635
587	0.02701	0.03279	0.04612	0.15385	0.3687
588	0.02651	0.03239	0.0467	0.15292	0.36984
589	0.02661	0.03247	0.04602	0.15297	0.36896
590	0.02674	0.03281	0.04546	0.15377	0.37065
591	0.02606	0.0335	0.04676	0.15344	0.37016
592	0.02744	0.03321	0.0465	0.15386	0.37092
593	0.02684	0.03306	0.04723	0.15512	0.37155
594	0.02689	0.03263	0.04675	0.15415	0.37202
595	0.02685	0.03275	0.04673	0.15498	0.37281
596	0.02677	0.03253	0.04663	0.15288	0.37368
597	0.02731	0.03295	0.04672	0.15474	0.3749
598	0.02716	0.03258	0.0468	0.15486	0.37588
599	0.02621	0.03329	0.04613	0.15517	0.37528
600	0.02644	0.03271	0.04603	0.15545	0.37715
601	0.02692	0.03268	0.04667	0.15578	0.37784
602	0.02629	0.03367	0.04707	0.1556	0.37882
603	0.02674	0.03264	0.04652	0.15604	0.37966
604	0.02752	0.03335	0.04695	0.15591	0.37904
605	0.02765	0.0327	0.04691	0.15605	0.37928
606	0.02694	0.03316	0.0474	0.15545	0.38026
607	0.02754	0.03308	0.0469	0.15639	0.17864
608	0.02695	-0.09744	0.04709	0.15534	-0.23833
609	0.02672	-0.15996	-0.05267	0.12724	-0.23833
610	0.02697	-0.15995	-0.15735	-0.18113	-0.23834
611	0.02685	-0.15995	-0.15736	-0.18113	-0.23833
612	0.02734	-0.15995	-0.15735	-0.18113	0.20845
613	0.02736	-0.11874	-0.15736	-0.18113	0.41935
614	-0.12844	0.14736	-0.05226	-0.12337	0.45545
615	-0.13665	0.18022	0.18476	0.23233	0.48876
616	-0.13665	0.21374	0.22412	0.27129	0.5187
617	-0.13665	0.2438	0.26069	0.30425	0.55117
618	-0.13665	0.27283	0.29397	0.33421	0.57765
619	-0.13665	0.29944	0.32692	0.36396	0.59906
620	-0.00846	0.3257	0.3577	0.393	0.61848
621	0.15749	0.3517	0.38676	0.41815	0.62868
622	0.1863	0.3804	0.41175	0.44149	0.64225
623	0.2136	0.4066	0.43699	0.46263	0.65333
624	0.2427	0.42821	0.46	0.48367	0.6622
625	0.26932	0.44874	0.48111	0.49806	0.6734
626	0.29626	0.46666	0.50278	0.51375	0.68009
627	0.32075	0.48787	0.52129	0.5287	0.69101
628	0.34512	0.50723	0.53793	0.54371	0.69818
629	0.36854	0.52249	0.55493	0.55712	0.707
630	0.39097	0.53834	0.56683	0.56681	0.71339
631	0.41307	0.55341	0.58245	0.57747	0.72042
632	0.43405	0.56781	0.59543	0.58914	0.72777
633	0.45299	0.57866	0.60881	0.60006	0.73334
634	0.47142	0.59071	0.62017	0.61048	0.73811
635	0.49015	0.60283	0.62915	0.62125	0.74189
636	0.50651	0.61214	0.64009	0.63227	0.75061
637	0.52257	0.62331	0.64882	0.64166	0.75551
638	0.53993	0.63214	0.65805	0.64953	0.7607
639	0.5537	0.64213	0.66982	0.65973	0.76435
640	0.56758	0.65074	0.67569	0.6663	0.76496
641	0.57967	0.65925	0.68443	0.67512	0.77341
642	0.59168	0.66812	0.69125	0.68233	0.77749
643	0.60462	0.67354	0.69773	0.69081	0.77951
644	0.61513	0.67935	0.70508	0.69832	0.78731
645	0.62546	0.68706	0.71296	0.70455	0.78949
646	0.63605	0.69216	0.71898	0.70924	0.79463
647	0.64552	0.69965	0.72374	0.71727	0.79786
648	0.6541	0.7028	0.72837	0.72258	0.80397
649	0.66346	0.70925	0.73402	0.72944	0.80311
650	0.6727	0.71715	0.73822	0.73927	0.81371
651	0.67716	0.71963	0.74411	0.74455	0.81326
652	0.6853	0.72228	0.74858	0.75286	0.82034
653	0.69344	0.72796	0.75251	0.75985	0.82377
654	0.69943	0.73229	0.75595	0.76491	0.82503
655	0.7053	0.73724	0.75972	0.77025	0.83025
656	0.70773	0.74008	0.76483	0.77535	0.83225
657	0.71583	0.74506	0.76619	0.78064	0.83414
658	0.7217	0.749	0.77154	0.7874	0.83814
659	0.72612	0.75034	0.77286	0.79217	0.8402
660	0.73113	0.75431	0.77699	0.79648	0.84219
661	0.73479	0.75598	0.78108	0.79831	0.84766
662	0.7378	0.76048	0.78503	0.80416	0.84878
663	0.74486	0.76313	0.78638	0.8079	0.8518
664	0.74881	0.76493	0.79018	0.81109	0.85453
665	0.753	0.7693	0.79183	0.81735	0.8584
666	0.75439	0.77256	0.79663	0.8197	0.85646
667	0.75922	0.77395	0.79778	0.82197	0.85993
668	0.76256	0.77722	0.80446	0.82259	0.86318
669	0.76669	0.77809	0.80699	0.82455	0.86535
670	0.76956	0.78165	0.81037	0.82625	0.86774
671	0.77326	0.78354	0.81575	0.82936	0.87049
672	0.7761	0.78555	0.81705	0.83194	0.87507
673	0.77676	0.78871	0.82069	0.83285	0.87682
674	0.77997	0.78923	0.82462	0.83643	0.87689
675	0.78146	0.79305	0.82731	0.84028	0.87655
676	0.78626	0.79577	0.82733	0.84272	0.8805
677	0.78608	0.79814	0.83155	0.84277	0.88166
678	0.79018	0.79688	0.83528	0.84699	0.8829
679	0.79209	0.80037	0.83794	0.84752	0.8868
680	0.79367	0.80407	0.84109	0.85099	0.88855
681	0.7968	0.80619	0.84303	0.85329	0.89181
682	0.79771	0.80808	0.84378	0.8543	0.89132
683	0.79963	0.80958	0.84719	0.85923	0.89419
684	0.80213	0.80979	0.84673	0.8603	0.89802
685	0.80569	0.81227	0.84897	0.86186	0.89381
686	0.80482	0.81432	0.85151	0.86394	0.89638
687	0.80881	0.8169	0.84964	0.86782	0.89864
688	0.80964	0.8167	0.853	0.8693	0.90188
689	0.81115	0.81952	0.85386	0.86753	0.90454
690	0.81235	0.82174	0.85405	0.87137	0.9046
691	0.81531	0.82321	0.85353	0.87345	0.90632
692	0.81569	0.82505	0.85357	0.87603	0.909
693	0.81514	0.82533	0.85704	0.87692	0.90897
694	0.81864	0.82766	0.85978	0.88021	0.91167
695	0.82191	0.8263	0.85826	0.88308	0.91172
696	0.82116	0.82927	0.86095	0.882	0.9151
697	0.8231	0.8321	0.86046	0.88589	0.91518
698	0.82567	0.8313	0.85862	0.88573	0.91607
699	0.82439	0.83178	0.86261	0.88914	0.91839
700	0.82749	0.834	0.86209	0.8935	0.91814
701	0.82937	0.8368	0.86113	0.89273	0.92156
702	0.82885	0.83778	0.86313	0.89395	0.92279
703	0.83381	0.83737	0.86529	0.8766	0.92018
704	0.83458	0.83714	0.86567	0.88465	0.92477
705	0.83374	0.84158	0.86867	0.89366	0.92155
706	0.83637	0.84269	0.86605	0.89628	0.92481
707	0.83526	0.84166	0.86834	0.90054	0.92508
708	0.83826	0.84502	0.86978	0.90059	0.92822
709	0.83937	0.84629	0.86956	0.90441	0.92807
710	0.8403	0.84765	0.86991	0.90661	0.92972
711	0.84324	0.84883	0.87159	0.90677	0.93077
712	0.84237	0.85064	0.87254	0.90916	0.93032
713	0.84538	0.85017	0.87612	0.91194	0.93192
714	0.84692	0.85003	0.87599	0.91337	0.93488
715	0.84738	0.85409	0.87596	0.91538	0.93402
716	0.84826	0.85521	0.87496	0.91433	0.93503
717	0.84856	0.85474	0.87685	0.91924	0.93614
718	0.85239	0.85735	0.87788	0.91834	0.93815
719	0.85102	0.85556	0.87935	0.9176	0.93903
720	0.85306	0.8602	0.88235	0.92094	0.93905
721	0.85332	0.85898	0.88104	0.92216	0.94059
722	0.85568	0.8611	0.88111	0.92237	0.94232
723	0.85825	0.86051	0.88218	0.92631	0.94347
724	0.85718	0.86038	0.88354	0.9284	0.94354
725	0.8588	0.86397	0.88387	0.92881	0.9435
726	0.85639	0.86363	0.8831	0.93015	0.94425
727	0.85726	0.86629	0.88675	0.93073	0.94503
728	0.85746	0.86678	0.88621	0.93258	0.94512
729	0.86128	0.86773	0.88517	0.93359	0.94499
730	0.85927	0.86908	0.8879	0.936	0.94387
731	0.86332	0.87111	0.88926	0.93737	0.94522
732	0.86382	0.87141	0.88932	0.94036	0.94704
733	0.86775	0.87366	0.88958	0.93894	0.94947
734	0.86838	0.87549	0.89268	0.94081	0.94677
735	0.87206	0.87406	0.89278	0.94345	0.94782
736	0.87331	0.87678	0.89426	0.9454	0.94952
737	0.87398	0.87588	0.89458	0.94348	0.95195
738	0.87485	0.88	0.8944	0.94634	0.95183
739	0.87323	0.87848	0.89649	0.94797	0.95154
740	0.87541	0.88049	0.89947	0.9477	0.9496
741	0.87857	0.88237	0.89852	0.94843	0.95339
742	0.8773	0.88189	0.901	0.94993	0.95502
743	0.8768	0.88294	0.90092	0.95173	0.95381
744	0.87973	0.88411	0.90119	0.95198	0.95523
745	0.87958	0.88643	0.9004	0.95281	0.95498
746	0.87836	0.88373	0.90154	0.95402	0.95726
747	0.8821	0.88479	0.90418	0.9557	0.95279
748	0.8794	0.88573	0.90264	0.95578	0.95718
749	0.8811	0.88671	0.90551	0.95925	0.95712
750	0.88265	0.88604	0.90587	0.95701	0.95727
751	0.88366	0.88998	0.9066	0.95721	0.95832
752	0.88416	0.88873	0.9067	0.9613	0.95791
753	0.88439	0.88966	0.90754	0.95966	0.95871
754	0.88495	0.89128	0.90821	0.95864	0.96064
755	0.88537	0.89199	0.90891	0.95967	0.95965
756	0.8887	0.89323	0.91246	0.96306	0.9601
757	0.88682	0.89456	0.91064	0.96296	0.9649
758	0.88917	0.89698	0.91254	0.96347	0.95948
759	0.88857	0.89685	0.91281	0.96451	0.96322
760	0.88868	0.89715	0.91155	0.96523	0.96182
761	0.88959	0.89777	0.91258	0.9637	0.96197
762	0.88946	0.89916	0.91202	0.96397	0.96436
763	0.89072	0.89891	0.91459	0.96401	0.96437
764	0.89163	0.90157	0.91638	0.96692	0.96266
765	0.89196	0.90052	0.91517	0.96547	0.96431
766	0.89359	0.90054	0.91737	0.96731	0.96481
767	0.89303	0.90225	0.91877	0.96826	0.96358
768	0.89481	0.90307	0.91746	0.96892	0.96647
769	0.89527	0.90466	0.91978	0.9679	0.9708
770	0.89653	0.90526	0.91918	0.97049	0.96643
771	0.8981	0.90622	0.92329	0.97164	0.9672
772	0.89935	0.90704	0.92307	0.9698	0.97071
773	0.89692	0.90529	0.92275	0.96961	0.96946
774	0.89871	0.90864	0.9228	0.97121	0.96941
775	0.90032	0.90985	0.92316	0.97019	0.96937
776	0.89942	0.90798	0.92533	0.97552	0.9714
777	0.89974	0.90863	0.92396	0.97628	0.96944
778	0.90438	0.91165	0.9265	0.97335	0.96677
779	0.90026	0.91101	0.92692	0.97379	0.97085
780	0.90194	0.91138	0.92595	0.97407	0.97086
781	0.90252	0.91286	0.92426	0.97791	0.97195
782	0.90308	0.91298	0.92552	0.97514	0.97103
783	0.90571	0.90989	0.92789	0.97934	0.97288
784	0.90417	0.91089	0.93011	0.97831	0.97324
785	0.90554	0.91201	0.92957	0.9775	0.97284
786	0.90446	0.91516	0.92951	0.97671	0.97658
787	0.90517	0.91677	0.93163	0.97869	0.97564
788	0.90572	0.91562	0.9322	0.9776	0.97579
789	0.90676	0.91544	0.93233	0.9774	0.97565
790	0.90848	0.91735	0.93242	0.98072	0.97541
791	0.90727	0.91851	0.93117	0.9824	0.9759
792	0.9095	0.92004	0.93405	0.97993	0.97589
793	0.90945	0.9185	0.93571	0.97793	0.97606
794	0.90986	0.92041	0.93578	0.98234	0.97539
795	0.91141	0.92048	0.93679	0.98	0.97721
796	0.91267	0.92149	0.93431	0.98082	0.97687
797	0.91479	0.92195	0.9361	0.98305	0.97902
798	0.91136	0.92335	0.93695	0.98224	0.97922
799	0.91149	0.92505	0.93809	0.98252	0.97674
800	0.91321	0.92382	0.92375	0.98306	0.97546
801	0.91411	0.92481	0.92842	0.98183	0.97686
802	0.91197	0.92781	0.93535	0.9837	0.97861
803	0.91528	0.92689	0.93723	0.98324	0.97952
804	0.91633	0.92693	0.93759	0.98557	0.97993
805	0.91649	0.92681	0.93962	0.98387	0.9762
806	0.91631	0.92819	0.93777	0.98509	0.97862
807	0.91931	0.92855	0.94088	0.985	0.97952
808	0.91792	0.93013	0.94238	0.9849	0.98188
809	0.91819	0.92922	0.94033	0.98372	0.98043
810	0.91856	0.92743	0.94368	0.98537	0.98102
811	0.91831	0.92938	0.94287	0.98574	0.98012
812	0.91969	0.93074	0.94368	0.98618	0.98038
813	0.9219	0.92964	0.94733	0.98528	0.98069
814	0.9214	0.93196	0.94565	0.98648	0.98087
815	0.92184	0.9334	0.94702	0.98695	0.98106
816	0.92238	0.93237	0.94509	0.98607	0.9798
817	0.92479	0.93336	0.94654	0.98978	0.97961
818	0.92229	0.93307	0.949	0.98843	0.98344
819	0.92661	0.9363	0.9468	0.98551	0.98157
820	0.92483	0.93447	0.94807	0.98897	0.98334
821	0.925	0.93556	0.9498	0.98878	0.98193
822	0.92338	0.93711	0.95236	0.98739	0.9802
823	0.92519	0.93809	0.95069	0.98886	0.97988
824	0.92329	0.93803	0.95148	0.99145	0.98436
825	0.92571	0.93958	0.95146	0.99071	0.98308
826	0.92689	0.93617	0.95167	0.9911	0.98118
827	0.92842	0.93831	0.95082	0.99068	0.98327
828	0.9286	0.93971	0.95342	0.98784	0.9838
829	0.92668	0.93976	0.95278	0.99001	0.98352
830	0.92743	0.94041	0.95389	0.98759	0.9809
831	0.92901	0.9402	0.95113	0.98059	0.98452
832	0.93085	0.94076	0.9551	0.98687	0.98487
833	0.9301	0.94064	0.95534	0.99011	0.98384
834	0.92959	0.94389	0.95503	0.98816	0.98346
835	0.931	0.94152	0.95632	0.99148	0.98482
836	0.9316	0.9429	0.95557	0.98868	0.98528
837	0.9309	0.94386	0.95523	0.99117	0.98306
838	0.93286	0.94413	0.95626	0.99079	0.98282
839	0.93516	0.94545	0.95645	0.9901	0.9841
840	0.93334	0.94578	0.95755	0.99179	0.98436
841	0.93395	0.94588	0.95744	0.99089	0.98366
842	0.93406	0.94693	0.95847	0.99225	0.98464
843	0.93565	0.94596	0.96005	0.99429	0.9837
844	0.93402	0.94669	0.96027	0.99051	0.98626
845	0.93625	0.94489	0.96009	0.99409	0.98786
846	0.9362	0.94518	0.96033	0.99365	0.98742
847	0.93762	0.9488	0.9608	0.99313	0.98241
848	0.9348	0.94701	0.96021	0.99416	0.98735
849	0.93574	0.94865	0.9606	0.9927	0.98325
850	0.93862	0.95051	0.96479	0.9939	0.98837
851	0.93835	0.95033	0.96189	0.99563	0.9904
852	0.94023	0.95191	0.96195	0.9933	0.9921
853	0.93848	0.9511	0.96311	0.99549	0.99088
854	0.93797	0.95057	0.96275	0.9932	0.9927
855	0.93909	0.94967	0.96208	0.99461	0.99277
856	0.94021	0.95134	0.96295	0.99509	0.99387
857	0.93977	0.95417	0.9651	0.99773	0.99292
858	0.94126	0.953	0.9648	0.99511	0.99552
859	0.9424	0.95133	0.96364	0.99577	0.99568
860	0.94224	0.95256	0.96556	0.99839	0.99659
861	0.94108	0.95472	0.96539	0.99813	0.99496
862	0.94226	0.95465	0.96486	0.99977	0.99647
863	0.9441	0.95279	0.96695	1.00151	0.99703
864	0.94327	0.95369	0.96352	1.00162	0.99954
865	0.94385	0.95649	0.9671	1.0013	0.99915
866	0.9442	0.95439	0.96669	1.00049	0.99774
867	0.94523	0.95664	0.96874	1.00125	0.99831
868	0.94429	0.95537	0.96799	1.00287	0.99576
869	0.94508	0.95797	0.96798	1.00054	0.99745
870	0.94548	0.95639	0.9684	1.0022	0.9954
871	0.94455	0.95797	0.96998	1.00081	0.99448
872	0.94665	0.95688	0.97007	1.00057	0.99729
873	0.94707	0.95761	0.9701	1.00304	0.9976
874	0.94739	0.95863	0.96884	1.00135	0.99664
875	0.94697	0.95728	0.96823	1.00425	0.99453
876	0.94805	0.95793	0.96991	1.00199	0.99667
877	0.94834	0.95765	0.96935	1.00285	0.99427
878	0.94641	0.9594	0.97202	0.99923	0.99622
879	0.94898	0.95991	0.97126	1.00116	0.99483
880	0.94778	0.95755	0.97115	1.00144	0.99502
881	0.9497	0.95908	0.96976	1.00373	0.99685
882	0.9497	0.96032	0.97008	1.00279	0.99449
883	0.94988	0.9625	0.97314	1.00216	0.99716
884	0.95159	0.95977	0.9717	1.00285	0.99484
885	0.95092	0.96516	0.97326	1.00322	0.99491
886	0.95243	0.96322	0.97323	1.0028	0.99381
887	0.95518	0.96242	0.97099	0.99939	0.99522
888	0.95363	0.96408	0.97355	1.00007	0.99601
889	0.95576	0.96456	0.97383	1.00155	0.99571
890	0.95538	0.96394	0.97571	1.00177	0.9958
891	0.95712	0.96323	0.97571	0.99975	0.99805
892	0.95803	0.96302	0.97779	1.00048	0.99546
893	0.9588	0.96476	0.97616	0.99937	0.99677
894	0.95743	0.96634	0.97613	0.99991	0.99185
895	0.95986	0.96367	0.97767	1.00159	0.99345
896	0.96295	0.96758	0.9742	0.99989	0.99161
897	0.96107	0.96652	0.97712	1.00254	0.99139
898	0.96396	0.96512	0.97715	0.99978	0.99283
899	0.9663	0.96399	0.97621	0.99972	0.99148
900	0.96627	0.96735	0.97577	1.00141	0.99089
901	0.96672	0.9653	0.97804	0.99988	0.98765
902	0.96606	0.9674	0.97679	1.00112	0.99214
903	0.96687	0.96955	0.97889	1.00184	0.98918
904	0.96833	0.96782	0.98025	1.00272	0.99035
905	0.96753	0.96758	0.98046	1.00192	0.9921
906	0.96788	0.96933	0.98082	1.00191	0.99126
907	0.96853	0.96881	0.97815	1.00175	0.99044
908	0.97032	0.96833	0.97823	0.99904	0.99148
909	0.97139	0.96863	0.97844	1.00084	0.99193
910	0.96992	0.97214	0.97959	1.00089	0.99268
911	0.97014	0.96936	0.97991	0.99625	0.99465
912	0.96971	0.97243	0.98047	1.0001	0.99293
913	0.97167	0.97134	0.97895	1.00278	0.99473
914	0.97065	0.96986	0.98119	1.00105	0.99323
915	0.97067	0.97072	0.98082	1.00282	0.99134
916	0.97009	0.97067	0.97952	1.00063	0.9921
917	0.97256	0.97178	0.98008	1.00083	0.99189
918	0.97201	0.97053	0.98135	0.9998	0.99614
919	0.97142	0.97448	0.97992	1.00151	0.99398
920	0.96859	0.97393	0.98198	1.00074	0.99478
921	0.96915	0.97569	0.98224	1.00128	0.99345
922	0.97163	0.97421	0.9814	0.99755	0.99335
923	0.97012	0.97393	0.97327	0.99963	0.99488
924	0.97059	0.97629	0.97051	1.00098	0.99174
925	0.97106	0.9735	0.97423	1.0021	0.99632
926	0.96982	0.97444	0.97898	1.00158	0.99434
927	0.97136	0.97464	0.97804	0.99995	0.99726
928	0.97151	0.97579	0.97894	1.00119	0.99755
929	0.97089	0.97542	0.97899	1.00116	0.99801
930	0.97129	0.97514	0.97946	0.99859	0.99691
931	0.97214	0.97534	0.97983	1.00004	0.99725
932	0.9697	0.97621	0.98021	1.0023	1.00118
933	0.97072	0.97441	0.98149	1.00082	0.99993
934	0.97125	0.97868	0.97917	1.00086	1.00311
935	0.97157	0.97734	0.97956	1.0002	1.00483
936	0.97164	0.97661	0.9816	1.00055	1.00242
937	0.97305	0.97761	0.9835	1.00136	1.00291
938	0.97496	0.97926	0.98059	1.00008	1.00223
939	0.97165	0.97724	0.98119	0.99926	1.00411
940	0.97284	0.97734	0.98471	1.002	1.0056
941	0.97083	0.97925	0.98201	1.00128	1.00676
942	0.97183	0.97651	0.98236	1.00162	1.00576
943	0.97251	0.97887	0.9842	1.00256	1.00575
944	0.97415	0.97816	0.98378	1.00313	1.00818
945	0.97312	0.98174	0.98398	1.00251	1.00457
946	0.97382	0.97742	0.98117	1.00348	1.00752
947	0.97282	0.97977	0.983	1.00431	1.00856
948	0.97483	0.97833	0.9862	1.00308	1.00961
949	0.97312	0.98019	0.98684	1.00526	1.01006
950	0.97513	0.98202	0.98761	1.00473	1.01117
951	0.97394	0.97912	0.98558	1.00654	1.01359
952	0.97604	0.979	0.98556	1.00576	1.00947
953	0.97446	0.9802	0.98438	1.00296	1.01041
954	0.97364	0.97935	0.98545	1.0056	1.01113
955	0.974	0.97979	0.98732	1.00595	1.01201
956	0.97334	0.97989	0.98608	1.00664	1.01245
957	0.97466	0.98075	0.9867	1.00424	1.0123
958	0.97706	0.98071	0.98804	1.00671	1.01512
959	0.97281	0.97987	0.98908	1.00502	1.01416
960	0.97748	0.98163	0.98992	1.00745	1.01216
961	0.97716	0.98153	0.98829	1.00432	1.00767
962	0.97693	0.98069	0.98817	1.00498	1.01154
963	0.9753	0.98263	0.98914	1.00925	1.00606
964	0.97488	0.98328	0.98913	1.00339	1.00827
965	0.97292	0.98309	0.98531	1.00637	1.00719
966	0.97621	0.98299	0.99018	1.00576	1.00802
967	0.97367	0.98328	0.98873	1.00514	1.00607
968	0.9762	0.98171	0.99024	1.00506	1.00587
969	0.97465	0.98444	0.99221	1.00382	1.0081
970	0.97425	0.98287	0.98932	1.00461	1.00542
971	0.97699	0.98376	0.99087	1.00364	1.00565
972	0.97644	0.98531	0.9913	1.00781	1.00701
973	0.9754	0.98239	0.98899	1.00552	1.00465
974	0.97461	0.98399	0.98933	1.00266	1.00514
975	0.97709	0.98399	0.99053	1.00409	1.00226
976	0.9754	0.98351	0.9887	1.00414	1.00303
977	0.97574	0.98372	0.99162	1.00478	1.00475
978	0.97691	0.98594	0.99112	1.00362	1.00557
979	0.97668	0.98256	0.99127	1.00345	1.00074
980	0.97525	0.9856	0.99066	1.00479	1.00246
981	0.9795	0.98361	0.99187	1.0035	1.00161
982	0.97693	0.98406	0.99101	1.00494	1.0018
983	0.97777	0.98601	0.98921	1.00367	1.00163
984	0.9754	0.98676	0.98923	1.00239	1.00182
985	0.97764	0.98353	0.99375	1.00467	1.0027
986	0.97923	0.98611	0.9912	1.00405	1.00308
987	0.97831	0.98515	0.99267	1.00413	1.00271
988	0.97901	0.98653	0.9917	1.00457	1.0029
989	0.98106	0.98626	0.99207	1.00565	0.99898
990	0.97849	0.98835	0.99215	1.00327	1.00005
991	0.98094	0.98649	0.99313	1.00502	1.00175
992	0.97996	0.98587	0.99337	1.00541	1.00056
993	0.97908	0.986	0.99308	1.00248	1.00115
994	0.97895	0.98637	0.98916	1.00386	1.00026
995	0.97936	0.98685	0.99304	1.00367	1.00147
996	0.98148	0.98714	0.99611	1.00223	0.9984
997	0.98082	0.98743	0.9949	1.00211	0.9992
998	0.98108	0.98794	0.99702	1.0011	0.99975
999	0.98057	0.9877	0.99886	1.00446	0.9983
1000	0.98008	0.98743	0.99761	1.00241	0.99811
1001	0.98208	0.98754	0.9974	1.0018	0.99977
1002	0.98268	0.98874	0.99927	1.00331	0.999
1003	0.98202	0.9876	0.99902	1.00342	0.99501
1004	0.98207	0.98746	0.99728	1.00219	0.99951
1005	0.98561	0.9884	0.99782	1.00471	0.99967
1006	0.9806	0.98955	1.00015	1.00065	1.00138
1007	0.98328	0.98875	0.99767	1.00463	0.99923
1008	0.98276	0.98712	0.9959	1.0022	0.99857
1009	0.98377	0.99109	0.99956	1.00238	1.00119
1010	0.98119	0.98737	0.99951	1.00207	0.99838
1011	0.98449	0.99025	0.99863	1.0018	0.99978
1012	0.98421	0.98904	0.99925	1.0019	0.99885
1013	0.9847	0.98863	0.99948	1.00179	0.99878
1014	0.98303	0.98992	0.99836	1.00622	0.99956
1015	0.98208	0.99059	0.99547	1.004	0.99906
1016	0.98334	0.98896	1.00123	0.99988	1.00054
1017	0.98235	0.98865	0.99848	1.00118	1.00059
1018	0.9824	0.98804	0.99708	1.00221	1.00027
1019	0.98533	0.9911	0.99742	1.00272	1.00065
1020	0.98602	0.98929	0.99645	1.00244	1.00129
1021	0.98445	0.99112	0.99827	1.00024	1.00253
1022	0.9834	0.98928	0.99863	1.00187	1.00373
1023	0.98544	0.99069	0.99737	1.00163	1.00186
1024	0.98432	0.98981	0.9986	1.00282	1.00155
1025	0.98403	0.98825	0.99709	1.00164	1.00302
1026	0.98677	0.99155	0.99946	1.0006	1.00144
1027	0.98485	0.98953	0.99755	0.99991	1.00425
1028	0.98598	0.9905	0.99623	1.00361	1.00385
1029	0.98773	0.99116	0.99816	1.00187	1.00619
1030	0.98603	0.99144	0.99786	1.00322	1.00316
1031	0.98543	0.99113	0.99723	1.00207	1.00217
1032	0.98755	0.9908	0.99661	1.00389	1.00646
1033	0.98693	0.99392	0.99767	1.00212	1.00482
1034	0.98712	0.99086	0.99707	1.00265	1.00378
1035	0.98589	0.9924	0.99456	1.003	1.00654
1036	0.98712	0.99237	0.99843	1.001	1.00214
1037	0.98675	0.99234	0.99621	1.00366	1.00355
1038	0.98676	0.98985	0.9976	1.00062	1.00527
1039	0.98494	0.99129	0.99789	1.00123	1.00436
1040	0.9876	0.99122	0.99749	1.00036	1.00417
1041	0.98822	0.99197	0.99769	1.00379	1.00521
1042	0.98661	0.99136	0.99808	1.00178	1.00099
1043	0.9868	0.99066	0.99427	1.00097	1.00013
1044	0.98723	0.99198	0.99867	1.00205	1.00461
1045	0.98808	0.99193	1.00027	1.00117	1.00107
1046	0.98808	0.99041	0.998	0.99563	1.00293
1047	0.98786	0.99048	0.99786	0.99036	1.00321
1048	0.99094	0.99164	0.99671	0.99586	1.00408
1049	0.99148	0.99201	0.99651	0.99703	1.0021
1050	0.98949	0.99263	0.99804	0.99708	1.00218
1051	0.98999	0.99066	0.99733	0.99955	1.0001
1052	0.99099	0.99126	0.99594	0.99908	1.00078
1053	0.99095	0.99178	0.99873	1.00011	1.00085
1054	0.99275	0.9894	0.99649	1.00058	1.00158
1055	0.99242	0.99186	0.99848	1.00323	0.9997
1056	0.99144	0.99353	0.99727	1.00039	1.00036
1057	0.98936	0.99261	0.99707	1.00133	1.0039
1058	0.98943	0.99266	0.99862	1.00161	1.0009
1059	0.99016	0.99264	0.99822	1.00001	1.00232
1060	0.99316	0.99284	0.99526	0.99917	1.00141
1061	0.99183	0.9927	0.99785	0.99872	0.99868
1062	0.99294	0.9935	0.99861	0.9995	1.00226
1063	0.99126	0.99431	0.99409	1.0001	0.99994
1064	0.99359	0.9945	0.99378	0.99833	1.00143
1065	0.99218	0.99462	0.99728	1.00161	0.99802
1066	0.99224	0.99513	0.99769	0.99927	1.00113
1067	0.9919	0.99616	0.99529	1.00131	0.99915
1068	0.99385	0.99489	0.9969	1.00014	0.99878
1069	0.99134	0.99324	0.99792	0.99949	0.99901
1070	0.99219	0.99398	0.99555	0.99989	0.99924
1071	0.9932	0.99312	0.99703	0.99833	1.00076
1072	0.99369	0.99369	0.99759	0.99979	1.00063
1073	0.99283	0.99351	0.99893	0.99915	0.99971
1074	0.99222	0.99451	0.99579	0.9992	0.99987
1075	0.99378	0.99441	0.99663	0.9989	0.99742
1076	0.99265	0.99174	0.99601	0.99672	0.99944
1077	0.99128	0.99609	0.99838	0.99911	1.00096
1078	0.99438	0.99489	0.99625	0.99966	1.0017
1079	0.9922	0.99524	0.99797	0.99788	1.00063
1080	0.99404	0.99576	0.99762	1.00044	1.00067
1081	0.99333	0.9966	1.0009	0.99965	1.0001
1082	0.9954	0.99569	1.00191	0.99899	0.99788
1083	0.99124	0.99499	1.00494	0.99811	1.00059
1084	0.9942	0.99561	1.00456	0.99868	0.99918
1085	0.99271	0.99541	1.00282	0.99797	0.99724
1086	0.99172	0.99491	1.00679	1.00251	0.99668
1087	0.99469	0.99579	1.00867	0.99801	1.00091
1088	0.99381	0.99479	1.00804	0.99577	0.99982
1089	0.99195	0.99716	1.00719	0.99715	0.99732
1090	0.99507	0.99671	1.00876	0.99868	0.99997
1091	0.99196	0.99662	1.00762	0.9985	1.00015
1092	0.99338	0.99458	1.00842	0.99801	0.99944
1093	0.99304	0.99625	1.00536	0.99583	1.00003
1094	0.99409	0.99538	1.00503	0.99583	0.99785
1095	0.99322	0.99599	1.0055	0.99726	0.99925
1096	0.99381	0.99769	1.00366	0.99805	0.99768
1097	0.99474	0.99504	1.0038	0.9958	0.9973
1098	0.99388	0.99894	1.00199	0.99696	0.99925
1099	0.99725	0.99698	1.00321	0.99711	0.99853
1100	0.99581	0.99574	1.00423	0.99955	1.00088
1101	0.99395	0.99628	1.00399	0.99728	0.99816
1102	0.99701	0.9957	1.00379	0.99797	0.99848
1103	0.99137	0.99843	1.0035	0.99739	0.99776
1104	0.99497	0.99616	1.00183	0.9969	0.99762
1105	0.9941	0.9986	1.00243	0.99694	0.99997
1106	0.99305	0.99811	1.00159	1.00003	0.99723
1107	0.99649	0.99395	1.00246	0.99452	0.99637
1108	0.99584	0.99701	1.00157	1.00028	0.99626
1109	0.99458	0.99813	1.00217	0.99745	0.99771
1110	0.99624	0.99675	1.00341	0.9988	0.99713
1111	0.99525	0.9987	1.00299	1.0008	0.99608
1112	0.99605	0.99682	1.00094	1.00015	0.99848
1113	0.99442	0.99689	1.00226	0.99613	0.99981
1114	0.99626	0.99567	1.00232	0.99736	0.99803
1115	0.99663	0.99603	1.00252	0.9979	0.99816
1116	0.99547	0.99904	1.00021	0.99883	0.99912
1117	0.99477	0.99634	1.00039	0.99572	1.00023
1118	0.99406	0.99559	1.00095	1.00103	0.99979
1119	0.99629	0.99709	0.99884	0.99958	1.00098
1120	0.99657	0.99871	0.99879	0.99941	0.99681
1121	0.99767	0.99704	1.00074	0.99541	0.99933
1122	0.99371	0.99751	0.99836	0.99674	0.99938
1123	0.99515	0.99983	1.00052	0.99641	1.00033
1124	0.9942	0.99715	0.99964	0.99911	0.99886
1125	0.99368	0.99921	1.00002	0.99693	0.99821
1126	0.99382	0.99685	1.00167	0.99926	0.99851
1127	0.99108	0.99994	1.00075	0.99791	0.99903
1128	0.99434	1.0005	0.9997	0.99922	0.9991
1129	0.99291	0.99725	0.99866	0.99778	0.99983
1130	0.99547	0.99653	0.99959	0.99861	0.99659
1131	0.99463	0.99836	1.00211	0.99924	0.99826
1132	0.99538	0.99914	1.00125	0.99661	0.99851
1133	0.99369	0.99732	1.00146	0.99694	0.99602
1134	0.99458	0.99834	0.99827	0.99822	0.9948
1135	0.99662	0.99712	0.99982	0.99863	0.99752
1136	0.9982	0.9993	0.99935	0.99978	0.99785
1137	0.99614	0.9959	0.99881	0.99754	1.00019
1138	0.99588	0.99827	0.9973	0.99614	0.99689
1139	0.99678	0.99848	0.99979	0.99814	0.998
1140	0.99497	0.99731	1.00034	0.99893	0.99565
1141	0.99301	0.99763	0.99786	0.99526	1.00017
1142	0.99809	0.99872	0.99839	0.99876	0.99718
1143	0.99554	0.99864	0.99845	0.99794	0.99769
1144	0.99555	0.99802	0.99918	0.9953	0.99638
1145	0.99706	0.99712	0.99845	0.99731	0.99547
1146	0.99606	0.99969	1.00101	0.99696	0.99828
1147	0.99609	0.99881	0.99729	0.99638	0.99806
1148	0.99478	0.99914	1.00125	0.99592	0.99616
1149	0.99764	1.00034	0.99731	0.99481	0.99652
1150	0.99693	1.00099	1.00033	0.99617	0.99731
1151	0.99765	0.99902	1.00197	0.99774	0.99897
1152	0.99697	1.00005	1.00208	0.99604	0.99912
1153	0.99585	0.99958	1.001	0.99649	0.99795
1154	0.99848	1.00002	1.00193	0.99727	0.99789
1155	0.99697	0.99836	0.99898	0.99864	0.99622
1156	0.99778	1.00008	0.99931	0.99544	0.99607
1157	0.99707	0.9986	0.99908	0.99736	0.99703
1158	0.99695	1.00149	0.9985	0.99663	0.99543
1159	0.99668	0.99977	0.99955	0.99869	0.99735
1160	0.9957	0.99915	1.00158	0.99602	1.00084
1161	0.99872	1.00146	1.00114	0.995	0.99879
1162	0.99711	0.99961	1.00296	0.99757	0.99689
1163	0.99652	0.99955	1.0004	0.99714	0.99733
1164	0.99838	0.99886	1.00159	0.99866	0.99685
1165	0.99528	1.00013	1.00093	0.99656	0.99571
1166	0.99673	0.99845	1.00098	0.99626	0.99744
1167	0.99773	1.00113	1.00094	0.99573	0.99716
1168	0.99723	0.9988	0.99992	0.99607	0.99764
1169	0.99866	0.99824	0.9976	0.99308	0.99661
1170	0.99721	0.99962	1.00118	0.99803	0.99463
1171	0.99923	1.00117	1.00178	0.99897	0.99797
1172	0.99618	0.99881	1.00226	0.99638	0.99795
1173	0.99831	1.00036	1.00101	0.99697	0.99722
1174	0.9987	1.00135	0.99953	0.99534	0.99858
1175	0.99711	0.99903	1.00073	0.99634	0.99572
1176	0.99982	1.00166	1.00029	0.99777	0.996
1177	0.99729	0.99964	0.99998	0.99725	0.9987
1178	0.99682	1.00041	1.00285	0.99632	0.99873
1179	0.99906	0.99962	1.00043	0.9959	0.99905
1180	0.99573	1.00054	1.00098	0.99603	0.99526
1181	0.99686	0.99969	1.00162	0.99676	0.99773
1182	0.99626	1.00011	0.998	0.99598	0.99517
1183	0.99753	0.99922	0.99914	0.99465	0.99951
1184	0.99714	0.99799	0.99952	0.99643	0.99685
1185	0.99798	0.99883	1.00212	0.99453	0.99554
1186	0.99619	0.99815	1.00059	0.99647	0.99386
1187	0.99692	1.00368	0.9981	0.99678	0.99878
1188	1.00032	1.0006	0.99891	0.99522	0.9968
1189	0.99636	0.99991	0.99832	0.99352	0.99648
1190	0.99983	0.99974	1.00133	0.9966	0.99794
1191	0.99777	0.99872	1.0017	0.99813	0.99872
1192	0.99978	0.99792	0.99874	0.99425	0.99735
1193	1.00111	1.0018	1.00074	0.99498	0.99779
1194	1.00107	0.99877	0.99893	0.9973	0.99706
1195	0.9995	1.00081	0.99985	0.99471	0.99618
1196	0.9999	1.00075	1.00081	0.99587	0.9973
1197	1.00153	1.00088	1.00052	0.99587	0.99497
1198	1.00059	0.99978	0.99908	0.99594	0.99632
1199	1.00142	0.99971	0.99862	0.99425	0.99604
1200	0.99897	1.00165	0.99909	0.99313	0.99519
1201	1.00089	0.99996	1.00166	0.99455	0.99673
1202	1.00074	0.99988	0.9993	0.99563	0.99652
1203	1.00141	1.00246	0.99868	0.98673	0.99098
1204	1.00244	0.99998	0.99892	0.99142	0.99005
1205	1.00203	1.00105	0.99941	0.99137	0.99263
1206	1.00052	0.99885	0.99933	0.9934	0.98949
1207	0.99945	1.00221	0.99732	0.99374	0.99041
1208	1.00037	1.00094	0.99885	0.99332	0.99055
1209	1.00022	0.99934	0.99772		0.98653
1210	1.00115	0.99905	0.99933		0.99161
1211	0.99968	0.99956	0.99975		0.98751
1212	0.99927	0.99886	0.99822		0.99041
1213	0.99944	1.00115	0.99814		0.98874
1214	1.00124	1.00014	0.99715		0.98798
1215	0.99884	1.0006	0.99721		0.98827
1216	0.99994	1.00027	0.9983		0.98529
1217	0.99935	1.00055			0.98623
1218	0.99995	0.99994			0.98337
1219	0.99983	1.00082			0.98687
1220	1.00102	1.00217			0.99064
1221	1.00031	0.9998			0.99172
1222	0.99909				0.99256
1223	0.99958				0.99271
1224	0.99761				0.99394
1225	1.00039				0.99586
1226	0.9998				0.99492
1227	0.99899				0.99585
1228	1.00133				0.99634
1229	0.9988				0.99879
1230	1.0004				1.00246
1231	0.99894				0.9977
1232	0.99939				1.00041
1233	0.99889				1.00088
1234	1.0003				1.00156
1235	1.0002				1.00461
1236	1.0009				1.00047
1237	1.00214				1.00196
1238	0.99918				1.00159
1239	0.99926				1.00324
1240	0.99972				0.99986
1241	0.99876				1.00007
1242	0.99213				1.00335
1243	0.99774				1.00311
1244	0.99667				1.00218
1245	0.99669				1.00362
1246	0.999				0.99988
1247	0.99774				1.00144
1248	0.99892				1.00036
1249	1.00001				0.99903
1250	1.00126				1.00188
1251	0.99844				1.00254
1252	1.00051				1.00089
1253	0.99837				1.00225
1254	0.999				1.00134
1255	0.99963				0.99988
1256	0.99909				1.00186
1257	0.99998				1.00019
1258	0.99621				1.00211
1259	0.99858				1.00316
1260	1.00017				1.00157
1261	0.99941				0.99988
1262	0.99881				1.00297
1263	1.0009				1.00071
1264	1.00112				0.99934
1265	0.99868				1.00183
1266	0.99837				1.00111
1267	0.99941				1.00128
1268	0.999				0.99759
1269	1.00052				1.00371
1270	0.99972				1.00241
1271	0.99947				1.00095
1272	0.99873				1.00077
1273	0.99874				0.99943
1274	0.99829				1.00027
1275	1.00022				1.00158
1276	0.99889				0.99994
1277	1.00069				1.00009
1278	1.00179				1.00044
1279	1.00105
1280	1.00086
1281	1.0008
1282	1.00227
1283	1.00026
1284	0.99876
1285	1.00173
1286	1.00294
1287	1.00132
1288	1.00211
1289	1.00293
1290	0.99989
1291	1.00114
1292	1.00164
1293	0.99763
1294	1.00033
1295	0.99924
1296	1.00143
1297	1.00129
1298	1.00092
1299	0.99995
1300	0.99934
1301	0.9982
1302	0.99833
1303	0.99847
1304	0.99911
1305	0.99904
1306	0.99767
1307	1.00174
1308	1.0007
1309	1.00033
1310	0.9998
1311	0.99981
1312	1.00065
1313	1.00226
1314	1.00263
1315	0.99989
1316	0.99916
1317	1.00206
1318	0.99908
1319	0.99972
1320	1.00116
1321	1.00345
1322	0.99913
1323	1.00076
1324	1.00015
1325	1.001
1326	1.00181
1327	0.99985
1328	1.00075
1329	0.99862
1330	1.00189
1331	1.00064
1332	1.00154
1333	1.00224
1334	1.00018
1335	1.00076
1336	1.00254
1337	0.99947
1338	1.00012
1339	0.99989
1340	0.99993
1341	1.00159
1342	1.00207
1343	0.99904
1344	1.0006
1345	0.99996
1346	1.00063
1347	0.99803
1348	1.00026
1349	1.00097
1350	1.00078
1351	1.0002
1352	1.00113
1353	1.00147
1354	0.99686
1355	0.99956
1356	0.99995
1357	0.99864
1358	0.99831
1359	0.9988
1360	0.99993
1361	1.00085
1362	1.00094
1363	1.00108
1364	1.00004
1365	0.99942
1366	1.00045
1367	1.00142
1368	0.99923
1369	1.00032
1370	1.00132
1371	0.99988
1372	0.99986
1373	0.99796
1374	1.0008
1375	0.99898
1376	1.0003
1377	0.99877
1378	0.99753
1379	1.00101

## Sheet: Figure 5c
Time, t = 0 at addition	Normalized fluorescence intensity	Time, t = 0 at addition	Normalized fluorescence intensity	Time, t = 0 at addition	Normalized fluorescence intensity	Time, t = 0 at addition	Normalized fluorescence intensity	Time, t = 0 at addition	Normalized fluorescence intensity	Time, t = 0 at addition	Normalized fluorescence intensity
s	artificial units	s	artificial units	s	artificial units	s	artificial units	s	artificial units	s	artificial units
PG/PC/PE lip:Melittin 1:0.005	PG/PC/PE lip:Melittin 1:0.005	PG/PC/PE lip:Melittin 1:0.01	PG/PC/PE lip:Melittin 1:0.01	PG/PC/PE lip:Melittin 1:0.02	PG/PC/PE lip:Melittin 1:0.02	PG/PC/PE lip:Melittin 1:0.06	PG/PC/PE lip:Melittin 1:0.06	PG/PC/PE lip:Melittin 1:0.08	PG/PC/PE lip:Melittin 1:0.08	PG/PC/PE lip:Melittin 1:0.09	PG/PC/PE lip:Melittin 1:0.09
-494	-0.01085	-290	-0.00793	-287	0.00234	-287	-0.00231	-367	-0.00364	-288	-0.02661
-493	-0.01175	-289	-0.00859	-286	0.00165	-286	-7.33302E-4	-366	-0.00492	-287	-0.02522
-492	-0.0106	-288	-0.00711	-285	0.00302	-285	-0.002	-365	-0.00374	-286	-0.0248
-491	-0.01051	-287	-0.0052	-284	0.00254	-284	-0.00128	-364	-0.00783	-285	-0.02466
-490	-0.00797	-286	-0.0069	-283	4.74816E-4	-283	-0.00234	-363	-0.00317	-284	-0.02381
-489	-0.00982	-285	-0.00571	-282	1.32866E-4	-282	-0.00252	-362	0.00278	-283	-0.0236
-488	-0.00957	-284	-0.00575	-281	0.00108	-281	-9.63729E-4	-361	0.00186	-282	-0.02431
-487	-0.00958	-283	-0.00541	-280	0.00241	-280	-0.00244	-360	5.0362E-5	-281	-0.02602
-486	-0.01028	-282	-0.00661	-279	0.0027	-279	-0.00111	-359	-0.00111	-280	-0.0231
-485	-0.00819	-281	-0.00401	-278	-3.09651E-4	-278	-0.00197	-358	6.83426E-4	-279	-0.02632
-484	-0.00681	-280	-0.00748	-277	4.20219E-4	-277	-0.00102	-357	-0.00162	-278	-0.02239
-483	-0.01606	-279	-0.00669	-276	0.0043	-276	-8.39875E-4	-356	-0.00138	-277	-0.0242
-482	-0.01049	-278	-0.00584	-275	0.0039	-275	-0.00183	-355	-0.00189	-276	-0.02149
-481	-0.01123	-277	-0.00646	-274	0.00406	-274	0.00265	-354	-0.00229	-275	-0.02444
-480	-0.00886	-276	-0.00458	-273	0.00252	-273	0.00138	-353	-0.00429	-274	-0.02196
-479	-0.01179	-275	-0.0081	-272	0.00373	-272	4.85112E-4	-352	-0.00458	-273	-0.0232
-478	-0.01205	-274	-0.00484	-271	5.86885E-4	-271	-8.62917E-4	-351	-0.0057	-272	-0.02375
-477	-0.00936	-273	-0.00569	-270	0.00275	-270	0.0012	-350	-0.00611	-271	-0.02196
-476	-0.01242	-272	-0.00556	-269	0.00197	-269	0.00173	-349	-0.00397	-270	-0.02339
-475	-0.01366	-271	-0.0073	-268	0.00269	-268	-0.00161	-348	-0.00393	-269	-0.02249
-474	-0.01228	-270	-0.00469	-267	7.30564E-4	-267	9.66157E-4	-347	-0.00729	-268	-0.02316
-473	-0.01265	-269	-0.005	-266	4.00104E-4	-266	0.00229	-346	-0.00311	-267	-0.02167
-472	-0.01246	-268	-0.00593	-265	0.00158	-265	-5.14396E-4	-345	-0.00283	-266	-0.02377
-471	-0.01152	-267	-0.00493	-264	-0.00108	-264	4.07587E-6	-344	-0.00774	-265	-0.02173
-470	-0.0117	-266	-0.00608	-263	3.28265E-4	-263	-0.00117	-343	-0.0067	-264	-0.02369
-469	-0.01378	-265	-0.00506	-262	0.00112	-262	9.89202E-4	-342	-0.00955	-263	-0.02403
-468	-0.00995	-264	-0.00544	-261	-6.2573E-4	-261	-0.0034	-341	-0.00599	-262	-0.02402
-467	-0.01333	-263	-0.00448	-260	-0.00265	-260	-1.31304E-4	-340	-0.01296	-261	-0.02157
-466	-0.01131	-262	-0.00403	-259	8.25392E-4	-259	-0.0017	-339	-0.00823	-260	-0.02247
-465	-0.01017	-261	-0.0064	-258	0.00218	-258	0.00127	-338	-0.00932	-259	-0.02301
-464	-0.01446	-260	-0.00514	-257	6.44356E-4	-257	0.00329	-337	-0.0076	-258	-0.02449
-463	-0.01453	-259	-0.00466	-256	0.00146	-256	7.0403E-4	-336	-0.00841	-257	-0.02319
-462	-0.01448	-258	-0.00442	-255	0.00385	-255	-9.11883E-4	-335	-0.00939	-256	-0.02307
-461	-0.01328	-257	-0.00408	-254	-3.4988E-4	-254	-2.34998E-4	-334	-0.00814	-255	-0.0253
-460	-0.01462	-256	-0.00395	-253	9.86314E-4	-253	4.67829E-4	-333	-0.00854	-254	-0.02436
-459	-0.01308	-255	-0.00444	-252	-3.47006E-4	-252	0.00191	-332	-0.00622	-253	-0.0258
-458	-0.01311	-254	-0.00688	-251	4.51828E-4	-251	-2.34998E-4	-331	-0.00826	-252	-0.02264
-457	-0.01315	-253	-0.00842	-250	-6.51591E-4	-250	-7.18901E-4	-330	-0.00906	-251	-0.0228
-456	-0.01108	-252	-0.00505	-249	-0.00125	-249	0.00184	-329	-0.00734	-250	-0.02458
-455	-0.0125	-251	-0.00389	-248	-4.70564E-4	-248	-2.95487E-4	-328	-0.00625	-249	-0.02305
-454	-0.01616	-250	-0.00637	-247	0.00104	-247	-5.20156E-4	-327	-0.00462	-248	-0.02303
-453	-0.01446	-249	-0.00516	-246	-4.93552E-4	-246	0.00268	-326	-0.00653	-247	-0.02464
-452	-0.01133	-248	-0.00508	-245	0.00138	-245	0.00339	-325	-0.0082	-246	-0.02349
-451	-0.01014	-247	-0.00637	-244	0.00317	-244	4.18861E-4	-324	-0.00511	-245	-0.02451
-450	-0.01252	-246	-0.00557	-243	-7.83768E-4	-243	0.00246	-323	-0.01042	-244	-0.0246
-449	-0.0123	-245	-0.00245	-242	-0.00255	-242	0.00343	-322	-0.00868	-243	-0.02369
-448	-0.01329	-244	-0.00152	-241	-7.29173E-4	-241	0.00428	-321	-0.00666	-242	-0.02672
-447	-0.01438	-243	-0.00715	-240	9.31715E-4	-240	0.00202	-320	-0.01051	-241	-0.02432
-446	-0.01475	-242	-0.00584	-239	3.22518E-4	-239	0.0021	-319	-0.00886	-240	-0.02486
-445	-0.01046	-241	-0.00572	-238	-0.0015	-238	0.005	-318	-0.00751	-239	-0.02469
-444	-0.00972	-240	-0.00801	-237	-9.07324E-4	-237	0.00288	-317	-0.00799	-238	-0.02565
-443	-0.01345	-239	-0.01042	-236	3.11024E-4	-236	-6.92978E-4	-316	-0.00797	-237	-0.02462
-442	-0.01169	-238	-0.00657	-235	7.24817E-4	-235	0.00166	-315	-0.00804	-236	-0.02441
-441	-0.0146	-237	-0.00752	-234	-4.24589E-4	-234	0.00335	-314	-0.00737	-235	-0.0243
-440	-0.01254	-236	-0.00711	-233	-8.06755E-4	-233	8.4728E-5	-313	-0.01014	-234	-0.02448
-439	-0.01112	-235	-0.00604	-232	0.0016	-232	0.00211	-312	-0.00976	-233	-0.02566
-438	-0.01237	-234	-0.00685	-231	4.31713E-4	-231	0.00486	-311	-0.01132	-232	-0.02524
-437	-0.01197	-233	-0.0042	-230	2.65461E-5	-230	0.00281	-310	-0.00896	-231	-0.02533
-436	-0.01179	-232	-0.00542	-229	-0.00263	-229	5.88809E-4	-309	-0.00878	-230	-0.02487
-435	-0.00984	-231	-0.00454	-228	-0.00208	-228	-2.20596E-4	-308	-0.0107	-229	-0.02639
-434	-0.01291	-230	-0.00411	-227	-5.94122E-4	-227	0.00253	-307	-0.01075	-228	-0.02598
-433	-0.01294	-229	-0.00425	-226	-0.00177	-226	0.00461	-306	-0.0101	-227	-0.02499
-432	-0.01024	-228	-0.00227	-225	6.18494E-4	-225	0.00251	-305	-0.00849	-226	-0.02516
-431	-0.01509	-227	-0.00391	-224	-0.00143	-224	0.00165	-304	-0.00932	-225	-0.02466
-430	-0.0093	-226	-0.00242	-223	-0.00214	-223	-6.50543E-5	-303	-0.01211	-224	-0.02425
-429	-0.01036	-225	-0.00319	-222	-0.00129	-222	0.00123	-302	-0.00838	-223	-0.02535
-428	-0.01075	-224	-0.00237	-221	-0.00177	-221	0.00381	-301	-0.01005	-222	-0.0261
-427	-0.01169	-223	-0.00498	-220	-0.00427	-220	0.00152	-300	-0.01096	-221	-0.02565
-426	-0.01192	-222	-0.00631	-219	-0.00181	-219	0.00467	-299	-0.00984	-220	-0.02298
-425	-0.01028	-221	-0.00347	-218	-0.00103	-218	0.00398	-298	-0.01067	-219	-0.02579
-424	-0.01375	-220	-0.00314	-217	-8.21122E-4	-217	0.00378	-297	-0.01233	-218	-0.02554
-423	-0.0102	-219	-0.00404	-216	-0.00107	-216	-9.67389E-5	-296	-0.0127	-217	-0.02741
-422	-0.00935	-218	-0.00154	-215	-5.1654E-4	-215	0.00278	-295	-0.00676	-216	-0.02443
-421	-0.00882	-217	-0.00626	-214	-0.00234	-214	0.0032	-294	-0.01356	-215	-0.02337
-420	-0.00866	-216	-0.00115	-213	-0.00149	-213	0.003	-293	-0.01408	-214	-0.02644
-419	-0.00994	-215	-0.00377	-212	-0.00201	-212	0.00168	-292	-0.01336	-213	-0.0259
-418	-0.00996	-214	-0.00263	-211	6.61598E-4	-211	0.00104	-291	-0.01084	-212	-0.02632
-417	-0.00893	-213	-0.00182	-210	-0.00176	-210	0.00204	-290	-0.0113	-211	-0.02627
-416	-0.01242	-212	-0.00432	-209	-0.00226	-209	0.00126	-289	-0.01208	-210	-0.02632
-415	-0.00923	-211	-0.00205	-208	-3.55627E-4	-208	-7.79388E-4	-288	-0.01304	-209	-0.02665
-414	-0.00985	-210	-0.00302	-207	-0.00234	-207	-7.67867E-4	-287	-0.01356	-208	-0.0263
-413	-0.01087	-209	-0.00139	-206	-0.00149	-206	-0.00125	-286	-0.01389	-207	-0.02596
-412	-0.00976	-208	-0.00488	-205	-0.00327	-205	0.00224	-285	-0.00886	-206	-0.02634
-411	-0.01225	-207	-0.00158	-204	-1.77472E-4	-204	0.00186	-284	-0.01017	-205	-0.02608
-410	-0.01152	-206	-0.00204	-203	-0.00124	-203	0.00414	-283	-0.01418	-204	-0.02592
-409	-0.01061	-205	-0.00247	-202	0.00104	-202	0.00431	-282	-0.01155	-203	-0.02567
-408	-0.01217	-204	-6.81325E-4	-201	-1.40116E-4	-201	-7.59226E-4	-281	-0.01606	-202	-0.02604
-407	-0.01141	-203	-5.1014E-4	-200	-0.0015	-200	0.00117	-280	-0.01421	-201	-0.02489
-406	-0.01181	-202	-0.0013	-199	-0.00228	-199	1.8478E-5	-279	-0.01086	-200	-0.02638
-405	-0.00933	-201	5.81192E-4	-198	-0.00131	-198	0.00233	-278	-0.01397	-199	-0.02897
-404	-0.01029	-200	-8.73906E-4	-197	-0.00193	-197	0.00216	-277	-0.01355	-198	-0.02656
-403	-0.01221	-199	0.00124	-196	-0.00213	-196	0.00138	-276	-0.01299	-197	-0.02509
-402	-0.01197	-198	2.7495E-5	-195	-0.00204	-195	0.00374	-275	-0.01207	-196	-0.02707
-401	-0.00809	-197	6.56089E-4	-194	-0.00461	-194	0.00273	-274	-0.0129	-195	-0.02779
-400	-0.00798	-196	6.53414E-4	-193	-8.18249E-4	-193	4.36144E-4	-273	-0.01383	-194	-0.02466
-399	-0.01258	-195	3.27078E-4	-192	8.82864E-4	-192	-0.00144	-272	-0.01327	-193	-0.0256
-398	-0.00997	-194	0.00402	-191	-0.00173	-191	0.00165	-271	-0.01022	-192	-0.02482
-397	-0.0086	-193	0.00146	-190	0.00143	-190	0.00242	-270	-0.01105	-191	-0.02624
-396	-0.0107	-192	-9.48798E-4	-189	-0.00251	-189	-1.19782E-4	-269	-0.01055	-190	-0.02677
-395	-0.00849	-191	-0.00194	-188	-0.002	-188	-0.00201	-268	-0.01344	-189	-0.0256
-394	-0.01445	-190	0.0033	-187	0.00123	-187	4.96634E-4	-267	-0.012	-188	-0.02613
-393	-0.00827	-189	-1.3032E-4	-186	-0.00351	-186	8.76861E-4	-266	-0.01697	-187	-0.02653
-392	-0.00901	-188	2.78931E-4	-185	-0.00427	-185	-0.00151	-265	-0.01608	-186	-0.02665
-391	-0.01092	-187	0.00134	-184	-0.00169	-184	0.00124	-264	-0.01667	-185	-0.02751
-390	-0.00873	-186	0.00252	-183	0.00179	-183	7.93326E-4	-263	-0.01608	-184	-0.02644
-389	-0.00989	-185	0.00219	-182	-0.00302	-182	0.00107	-262	-0.01174	-183	-0.02692
-388	-0.00669	-184	-4.47254E-5	-181	-0.00157	-181	-7.82268E-4	-261	-0.01436	-182	-0.02625
-387	-0.01007	-183	0.0023	-180	-0.00297	-180	-0.00102	-260	-0.01331	-181	-0.02479
-386	-0.00772	-182	0.00233	-179	-0.00436	-179	-3.30051E-4	-259	-0.01715	-180	-0.02676
-385	-0.01003	-181	0.00198	-178	-0.0074	-178	0.00129	-258	-0.01335	-179	-0.02547
-384	-0.00593	-180	1.47863E-4	-177	-0.00312	-177	1.56739E-4	-257	-0.01357	-178	-0.02513
-383	-0.00906	-179	0.00179	-176	-0.00386	-176	3.15164E-4	-256	-0.01612	-177	-0.0256
-382	-0.00818	-178	5.86542E-4	-175	-0.00515	-175	6.74454E-5	-255	-0.01768	-176	-0.0261
-381	-0.01162	-177	0.00199	-174	-0.00332	-174	-4.79831E-4	-254	-0.01869	-175	-0.02511
-380	-0.01002	-176	4.92921E-4	-173	-0.00207	-173	-0.0028	-253	-0.01867	-174	-0.02667
-379	-0.0115	-175	1.39838E-4	-172	-0.00291	-172	-0.00229	-252	-0.01294	-173	-0.02561
-378	-0.00845	-174	0.00223	-171	-0.00308	-171	2.05707E-4	-251	-0.01267	-172	-0.02536
-377	-0.01063	-173	0.00263	-170	-9.10197E-4	-170	2.69077E-4	-250	-0.01418	-171	-0.02685
-376	-0.00898	-172	0.00403	-169	-0.0024	-169	-0.00254	-249	-0.01601	-170	-0.02551
-375	-0.01001	-171	0.00178	-168	-0.00185	-168	5.36961E-4	-248	-0.01414	-169	-0.02593
-374	-0.00893	-170	0.00222	-167	-0.00353	-167	-0.00191	-247	-0.01661	-168	-0.02615
-373	-0.00655	-169	0.00208	-166	-6.14236E-4	-166	-0.00134	-246	-0.0151	-167	-0.02726
-372	-0.00889	-168	0.0015	-165	-0.00527	-165	-0.00144	-245	-0.01353	-166	-0.02642
-371	-0.00822	-167	0.00392	-164	-0.002	-164	-0.00144	-244	-0.01408	-165	-0.02509
-370	-0.00507	-166	0.00295	-163	-0.00305	-163	-0.0019	-243	-0.0161	-164	-0.02631
-369	-0.00992	-165	0.00299	-162	-0.00106	-162	-0.00272	-242	-0.01537	-163	-0.02648
-368	-0.00937	-164	0.00203	-161	1.07004E-4	-161	-0.00165	-241	-0.01624	-162	-0.02612
-367	-0.00728	-163	0.00126	-160	-0.00319	-160	3.28802E-5	-240	-0.0166	-161	-0.02497
-366	-0.00813	-162	2.54857E-4	-159	-1.80345E-4	-159	-0.00115	-239	-0.02243	-160	-0.02549
-365	-0.00582	-161	0.00173	-158	0.00206	-158	-6.98738E-4	-238	-0.02117	-159	-0.02296
-364	-0.00905	-160	0.00447	-157	3.05277E-4	-157	-0.00157	-237	-0.02007	-158	-0.02421
-363	-0.00695	-159	0.00149	-156	0.00218	-156	-0.00312	-236	-0.01721	-157	-0.02341
-362	-0.01043	-158	0.00179	-155	-0.00201	-155	8.07728E-4	-235	-0.02059	-156	-0.02368
-361	-0.00843	-157	0.00278	-154	-0.00253	-154	-0.00139	-234	-0.016	-155	-0.02426
-360	-0.00906	-156	0.00543	-153	1.79256E-5	-153	-0.00274	-233	-0.01443	-154	-0.0245
-359	-0.01064	-155	0.0037	-152	-0.00152	-152	-0.00172	-232	-0.01625	-153	-0.02466
-358	-0.0093	-154	0.00126	-151	-8.09628E-4	-151	-0.00289	-231	-0.01185	-152	-0.02326
-357	-0.01015	-153	0.00486	-150	5.40908E-4	-150	-0.00284	-230	-0.01687	-151	-0.0239
-356	-0.00545	-152	0.00271	-149	-0.00127	-149	-0.00106	-229	-0.01394	-150	-0.02268
-355	-0.00478	-151	0.00284	-148	-7.78021E-4	-148	-0.00308	-228	-0.01711	-149	-0.02267
-354	-0.00885	-150	0.00315	-147	5.81546E-5	-147	-0.00177	-227	-0.01615	-148	-0.02198
-353	-0.00597	-149	0.00285	-146	-0.00159	-146	-0.00286	-226	-0.01434	-147	-0.02429
-352	-0.0093	-148	0.00389	-145	-0.00115	-145	-0.00177	-225	-0.01333	-146	-0.02275
-351	-0.00867	-147	0.00484	-144	-0.00169	-144	-0.00479	-224	-0.01549	-145	-0.02147
-350	-0.00755	-146	0.00248	-143	-0.00194	-143	-0.00341	-223	-0.01693	-144	-0.02428
-349	-0.00904	-145	0.00197	-142	-0.00116	-142	-0.00469	-222	-0.01688	-143	-0.0227
-348	-0.00847	-144	0.00566	-141	7.6792E-4	-141	-0.00286	-221	-0.02111	-142	-0.02358
-347	-0.00358	-143	0.00164	-140	-8.8721E-4	-140	-0.00314	-220	-0.02294	-141	-0.027
-346	-0.00289	-142	0.00607	-139	-0.00109	-139	-0.00259	-219	-0.02098	-140	-0.02421
-345	-0.00802	-141	0.00335	-138	-0.00134	-138	-5.4896E-4	-218	-0.01802	-139	-0.02601
-344	-0.007	-140	0.00134	-137	-0.00198	-137	-0.00312	-217	-0.01798	-138	-0.0243
-343	-0.00644	-139	0.0045	-136	9.4321E-4	-136	-0.00337	-216	-0.02221	-137	-0.02292
-342	-0.00629	-138	0.00318	-135	-7.32046E-4	-135	-0.00317	-215	-0.01556	-136	-0.02255
-341	-0.00362	-137	0.003	-134	-0.00278	-134	-0.00177	-214	-0.01892	-135	-0.02398
-340	-0.00893	-136	0.0032	-133	0.00199	-133	-0.00195	-213	-0.01995	-134	-0.0242
-339	-0.00842	-135	0.00387	-132	-0.00225	-132	-0.00248	-212	-0.01673	-133	-0.0221
-338	-0.00341	-134	0.0038	-131	0.00181	-131	-0.00519	-211	-0.01766	-132	-0.02395
-337	-0.00583	-133	0.00589	-130	5.69644E-4	-130	-0.00215	-210	-0.01854	-131	-0.02233
-336	-0.00813	-132	0.00557	-129	7.65047E-4	-129	3.28802E-5	-209	-0.01811	-130	-0.02202
-335	-0.00557	-131	0.005	-128	-0.0017	-128	-0.00525	-208	-0.01661	-129	-0.02113
-334	-0.00437	-130	0.00397	-127	-0.0012	-127	-0.00461	-207	-0.01856	-128	-0.02265
-333	-0.00672	-129	0.00433	-126	-8.90084E-4	-126	-0.00294	-206	-0.01727	-127	-0.02401
-332	-0.00711	-128	0.00191	-125	0.00122	-125	-0.00191	-205	-0.01599	-126	-0.02216
-331	-0.00597	-127	0.00432	-124	0.00264	-124	-0.00121	-204	-0.01381	-125	-0.02149
-330	-0.00501	-126	0.0035	-123	3.80401E-5	-123	-6.72815E-4	-203	-0.01498	-124	-0.02325
-329	-0.00946	-125	0.00419	-122	-7.55034E-4	-122	-6.69935E-4	-202	-0.01295	-123	-0.0232
-328	-0.00891	-124	0.00161	-121	0.00263	-121	-0.00131	-201	-0.01533	-122	-0.02077
-327	-0.00247	-123	0.00507	-120	0.0035	-120	-0.00236	-200	-0.01653	-121	-0.02062
-326	-0.00543	-122	0.00155	-119	0.00122	-119	-6.98738E-4	-199	-0.01322	-120	-0.02126
-325	-0.0039	-121	0.00439	-118	0.00185	-118	-0.00185	-198	-0.01188	-119	-0.02034
-324	-0.00677	-120	0.00477	-117	-7.37793E-4	-117	-0.00255	-197	-0.01869	-118	-0.02035
-323	-0.00607	-119	0.00618	-116	-0.00114	-116	-0.00325	-196	-0.0164	-117	-0.01941
-322	-0.00808	-118	0.00302	-115	0.0034	-115	-0.00151	-195	-0.01435	-116	-0.0176
-321	-0.00485	-117	0.00274	-114	-3.26892E-4	-114	-0.00247	-194	-0.01661	-115	-0.02132
-320	-0.005	-116	0.00133	-113	0.00229	-113	-9.0978E-5	-193	-0.01718	-114	-0.01902
-319	-0.00271	-115	0.00281	-112	0.0022	-112	-0.00132	-192	-0.01757	-113	-0.01825
-318	-0.00718	-114	0.00178	-111	0.00255	-111	-0.0021	-191	-0.01623	-112	-0.01723
-317	-0.00493	-113	0.00407	-110	0.00123	-110	2.37392E-4	-190	-0.01665	-111	-0.01928
-316	-0.00961	-112	0.00256	-109	3.65621E-4	-109	3.20925E-4	-189	-0.01481	-110	-0.01847
-315	-0.00456	-111	0.00147	-108	6.90334E-4	-108	-0.00193	-188	-0.01563	-109	-0.0195
-314	-0.00633	-110	0.00306	-107	0.00236	-107	-0.00199	-187	-0.01219	-108	-0.01787
-313	-0.00483	-109	0.00491	-106	0.0039	-106	-0.00247	-186	-0.01651	-107	-0.01754
-312	-0.0052	-108	0.00112	-105	0.00174	-105	-0.00509	-185	-0.01097	-106	-0.01629
-311	-0.00722	-107	0.00175	-104	0.00139	-104	-0.00403	-184	-0.01131	-105	-0.01875
-310	-0.00356	-106	6.98888E-4	-103	0.0016	-103	-9.46447E-4	-183	-0.01522	-104	-0.01635
-309	-0.00696	-105	0.0021	-102	1.87463E-4	-102	-0.00265	-182	-0.01387	-103	-0.01778
-308	-0.00673	-104	-4.47254E-5	-101	2.96657E-4	-101	0.00183	-181	-0.0159	-102	-0.01724
-307	-0.00443	-103	0.00364	-100	0.00375	-100	0.00201	-180	-0.01688	-101	-0.0174
-306	-0.00716	-102	-0.0029	-99	0.0019	-99	-8.45636E-4	-179	-0.01805	-100	-0.01839
-305	-0.00419	-101	0.00109	-98	0.00171	-98	-0.00138	-178	-0.01394	-99	-0.0167
-304	-0.00355	-100	0.00112	-97	-3.72867E-4	-97	-0.00464	-177	-0.01338	-98	-0.01527
-303	-0.00728	-99	-0.00112	-96	0.00297	-96	0.00189	-176	-0.01303	-97	-0.01466
-302	-0.00454	-98	8.80782E-4	-95	0.00457	-95	-0.00195	-175	-0.01481	-96	-0.0152
-301	-0.00461	-97	-4.67344E-4	-94	6.24241E-4	-94	-0.00159	-174	-0.0157	-95	-0.01434
-300	-0.00393	-96	0.00174	-93	0.00415	-93	-9.0978E-5	-173	-0.01504	-94	-0.01625
-299	-0.00473	-95	0.00261	-92	0.00377	-92	0.00102	-172	-0.01549	-93	-0.01459
-298	-0.00463	-94	0.00261	-91	0.00397	-91	3.00762E-4	-171	-0.01461	-92	-0.01655
-297	-0.00333	-93	0.00192	-90	0.00475	-90	0.00137	-170	-0.01281	-91	-0.01462
-296	-0.00647	-92	8.32634E-4	-89	0.00166	-89	0.00139	-169	-0.01841	-90	-0.01575
-295	-0.00323	-91	3.59177E-4	-88	0.00431	-88	-9.67389E-5	-168	-0.01369	-89	-0.01422
-294	-0.00286	-90	-5.90383E-4	-87	4.71943E-4	-87	-4.36626E-4	-167	-0.01392	-88	-0.01678
-293	-0.00349	-89	4.92921E-4	-86	0.0039	-86	0.00205	-166	-0.01461	-87	-0.01494
-292	-0.00384	-88	0.00182	-85	0.00388	-85	0.00142	-165	-0.01389	-86	-0.0152
-291	-0.00157	-87	-4.67344E-4	-84	0.00479	-84	2.2587E-4	-164	-0.01635	-85	-0.01375
-290	-0.00284	-86	-7.99013E-4	-83	0.006	-83	-9.09003E-4	-163	-0.01121	-84	-0.0131
-289	-0.00272	-85	4.20699E-4	-82	0.00657	-82	4.93753E-4	-162	-0.01398	-83	-0.01433
-288	-0.00306	-84	-9.19376E-4	-81	0.00652	-81	0.00162	-161	-0.0132	-82	-0.01085
-287	-0.0037	-83	-0.00139	-80	0.00561	-80	5.54244E-4	-160	-0.01376	-81	-0.0108
-286	-0.00532	-82	0.00242	-79	0.00467	-79	0.00222	-159	-0.01393	-80	-0.01204
-285	0.00138	-81	2.62881E-4	-78	0.00505	-78	-6.95858E-4	-158	-0.01332	-79	-0.01336
-284	-0.0042	-80	3.96625E-4	-77	0.00266	-77	-8.16832E-4	-157	-0.01339	-78	-0.01292
-283	-0.00248	-79	-0.00235	-76	0.00621	-76	1.07771E-4	-156	-0.01271	-77	-0.00965
-282	-0.00144	-78	0.00239	-75	0.0079	-75	0.00265	-155	-0.01615	-76	-0.01166
-281	-6.77467E-4	-77	7.39011E-4	-74	0.00673	-74	-0.00185	-154	-0.01501	-75	-0.01089
-280	-0.00303	-76	0.00154	-73	0.00437	-73	5.51363E-4	-153	-0.01259	-74	-0.00909
-279	-0.00415	-75	-6.25155E-4	-72	0.00544	-72	-0.00127	-152	-0.01893	-73	-0.01036
-278	-0.00335	-74	-0.0011	-71	0.00653	-71	3.00762E-4	-151	-0.00946	-72	-0.01064
-277	-6.26284E-4	-73	-0.00387	-70	0.00635	-70	-0.00186	-150	-0.01468	-71	-0.00933
-276	-0.00225	-72	-0.00128	-69	0.00562	-69	8.42294E-4	-149	-0.0124	-70	-0.01048
-275	0.00119	-71	-0.00111	-68	0.00837	-68	-7.08151E-5	-148	-0.0128	-69	-0.00986
-274	-6.865E-4	-70	-0.00265	-67	0.00573	-67	-5.74883E-4	-147	-0.01678	-68	-0.00726
-273	-9.54457E-4	-69	-0.00284	-66	0.00447	-66	-6.87217E-4	-146	-0.01263	-67	-0.00835
-272	-0.00208	-68	3.8325E-4	-65	0.00489	-65	0.00171	-145	-0.01409	-66	-0.00745
-271	-0.0016	-67	-0.00443	-64	0.0045	-64	-0.00162	-144	-0.00894	-65	-0.00903
-270	-0.002	-66	-0.00347	-63	0.00876	-63	8.4728E-5	-143	-0.01039	-64	-0.00778
-269	-7.76823E-4	-65	-0.00188	-62	0.00508	-62	0.00331	-142	-0.00998	-63	-0.00756
-268	0.0016	-64	-0.0024	-61	0.00543	-61	-5.92934E-5	-141	-0.01114	-62	-0.00674
-267	4.9676E-4	-63	-0.00122	-60	0.00799	-60	-3.38693E-4	-140	-0.01171	-61	-0.00815
-266	-0.00173	-62	-0.00366	-59	0.00823	-59	3.81415E-4	-139	-0.01099	-60	-0.00611
-265	0.00299	-61	-0.00206	-58	0.00431	-58	-0.0011	-138	-0.0103	-59	-0.00636
-264	3.85357E-4	-60	-0.0038	-57	0.00736	-57	-3.87659E-4	-137	-0.00977	-58	-0.00586
-263	0.00186	-59	-0.00279	-56	0.00538	-56	7.15552E-4	-136	-0.01216	-57	-0.00592
-262	-1.59609E-4	-58	-8.7658E-4	-55	0.00583	-55	-9.43566E-4	-135	-0.01158	-56	-0.00527
-261	8.79148E-4	-57	-0.00165	-54	0.00774	-54	9.33693E-5	-134	-0.01201	-55	-0.0034
-260	0.00119	-56	-0.00296	-53	0.00777	-53	0.00108	-133	-0.01066	-54	-0.00591
-259	-0.0014	-55	-0.00435	-52	0.00578	-52	0.00229	-132	-0.01206	-53	-0.00268
-258	-0.0023	-54	-0.00396	-51	0.00643	-51	0.00188	-131	-0.0088	-52	-0.00698
-257	-0.0014	-53	-6.59927E-4	-50	0.00751	-50	-0.00102	-130	-0.0122	-51	-0.0044
-256	-0.00275	-52	-0.0027	-49	0.00865	-49	6.63702E-4	-129	-0.01292	-50	-0.00559
-255	3.79335E-4	-51	-0.00534	-48	0.00698	-48	0.00267	-128	-0.01112	-49	-0.00334
-254	0.00102	-50	-0.00315	-47	0.0057	-47	0.00244	-127	-0.01319	-48	-0.00288
-253	-8.31016E-4	-49	-0.00574	-46	0.00643	-46	6.06092E-4	-126	-0.00996	-47	-0.00457
-252	-0.00169	-48	-0.00606	-45	0.00642	-45	0.00125	-125	-0.01216	-46	-0.00355
-251	-0.00118	-47	-0.00749	-44	0.00531	-44	0.00227	-124	-0.01074	-45	-0.00465
-250	-5.44993E-4	-46	-0.00389	-43	0.00654	-43	0.00211	-123	-0.00907	-44	-0.00275
-249	-5.38971E-4	-45	-0.00478	-42	0.00593	-42	0.00334	-122	-0.0132	-43	-0.00157
-248	-0.00294	-44	-0.00758	-41	0.00818	-41	0.00386	-121	-0.01207	-42	-0.00366
-247	-3.01434E-5	-43	-0.00338	-40	0.00639	-40	3.75654E-4	-120	-0.00624	-41	-0.00234
-246	5.53968E-4	-42	-0.00452	-39	0.00416	-39	0.0024	-119	-0.01055	-40	-8.29893E-4
-245	-0.00131	-41	-0.00684	-38	0.00607	-38	-0.00125	-118	-0.01013	-39	-0.00211
-244	-1.71653E-4	-40	-0.00165	-37	0.0053	-37	-1.68498E-6	-117	-0.0071	-38	-0.0011
-243	0.00247	-39	-0.00206	-36	0.00597	-36	0.00142	-116	-0.00535	-37	-1.86349E-4
-242	4.00411E-4	-38	-0.00592	-35	-0.00397	-35	0.00154	-115	-0.00977	-36	-0.0031
-241	0.00177	-37	-0.0032	-34	-0.0126	-34	8.79741E-4	-114	-0.01091	-35	0.00113
-240	4.93749E-4	-36	-0.00161	-33	-0.01248	-33	-8.94601E-4	-113	-0.00806	-34	-0.00184
-239	0.00335	-35	-0.00588	-32	-0.01085	-32	-4.36626E-4	-112	-0.00962	-33	3.94516E-4
-238	-0.00125	-34	-0.00233	-31	-0.01175	-31	0.00225	-111	-0.00881	-32	-9.88299E-4
-237	0.00114	-33	-0.00609	-30	-0.01268	-30	0.00221	-110	-0.01154	-31	-7.42439E-4
-236	-7.6779E-4	-32	-0.00461	-29	-0.00804	-29	0.00174	-109	-0.008	-30	-9.98199E-4
-235	4.39553E-4	-31	-0.00437	-28	-0.01088	-28	-3.07008E-4	-108	-0.0089	-29	0.00101
-234	0.00238	-30	-0.00191	-27	-0.00941	-27	-0.00331	-107	-0.00769	-28	-0.00206
-233	0.0023	-29	-0.00493	-26	-0.00976	-26	-0.00411	-106	-0.00916	-27	-0.00163
-232	0.00104	-28	-0.00358	-25	-0.00511	-25	-0.00219	-105	-0.00934	-26	-7.49039E-4
-231	7.22256E-5	-27	-0.00253	-24	-0.00707	-24	-9.20524E-4	-104	-0.0126	-25	0.00196
-230	6.74404E-4	-26	-0.00363	-23	-0.00933	-23	-3.33697E-5	-103	-0.00711	-24	-4.93857E-5
-229	-9.2736E-4	-25	-0.0019	-22	-0.009	-22	0.00196	-102	-0.00611	-23	0.00101
-228	9.39368E-4	-24	-0.00212	-21	-0.00741	-21	0.00128	-101	-0.0076	-22	4.12669E-4
-227	-0.00194	-23	-0.00396	-20	-0.00911	-20	-2.37879E-4	-100	-0.00767	-21	0.00127
-226	0.00388	-22	-0.00632	-19	-0.00996	-19	0.00318	-99	-0.00642	-20	0.00194
-225	0.00266	-21	-0.00305	-18	-0.00762	-18	-9.17644E-4	-98	-0.00796	-19	0.00146
-224	0.00453	-20	-0.00467	-17	-0.00764	-17	0.00141	-97	-0.00682	-18	0.00149
-223	0.0029	-19	-0.00491	-16	-0.00876	-16	0.00527	-96	-0.01019	-17	-2.68856E-4
-222	0.00369	-18	-0.00597	-15	-0.0081	-15	-4.91353E-4	-95	-0.00454	-16	0.00132
-221	0.00121	-17	-0.00541	-14	-0.01094	-14	0.00178	-94	-0.00645	-15	0.00191
-220	1.41475E-4	-16	-0.0055	-13	-0.01111	-13	-8.19713E-4	-93	-0.01112	-14	0.00127
-219	0.00516	-15	-0.00619	-12	-0.00791	-12	-0.00339	-92	-0.00577	-13	0.00111
-218	0.00357	-14	-0.00463	-11	-0.00975	-11	-8.54276E-4	-91	-0.00804	-12	-1.35194E-4
-217	0.00153	-13	-0.00296	-10	-0.01092	-10	-9.83891E-4	-90	-0.007	-11	0.00154
-216	0.00146	-12	-0.0048	-9	-0.01034	-9	0.00127	-89	-0.00225	-10	0.00203
-215	0.00149	-11	-0.00348	-8	-0.00666	-8	0.00149	-88	-0.00394	-9	3.07055E-4
-214	0.00162	-10	-0.00566	-7	-0.01049	-7	0.00131	-87	-0.00757	-8	0.00149
-213	0.00291	-9	-0.0053	-6	-0.01026	-6	4.7359E-4	-86	-0.0039	-7	0.00215
-212	4.69662E-4	-8	-0.00689	-5	-0.00473	-5	3.46849E-4	-85	-0.00396	-6	0.00171
-211	3.25139E-4	-7	-0.00654	-4	-8.58476E-4	-4	0.0025	-84	-0.00285	-5	0.00131
-210	0.00372	-6	-0.00671	-3	-0.00217	-3	8.68219E-4	-83	-0.00236	-4	0.00355
-209	0.00166	-5	-0.00389	-2	0.00117	-2	-0.00139	-82	-4.88775E-4	-3	-9.55903E-5
-208	0.0019	-4	-0.00473	-1	-0.00311	-1	0.00198	-81	-0.00131	-2	-8.43093E-4
-207	0.00142	-3	-0.00671	0	-0.65667	0	-1.31304E-4	-80	-6.07037E-4	-1	0.0023
-206	0.00334	-2	-0.00474	1	-0.7314	1	-0.60882	-79	0.00114	0	7.13012E-4
-205	-3.67356E-4	-1	-0.00723	2	-0.73142	2	-0.78179	-78	1.1645E-4	1	-0.49038
-204	0.0046	0	-0.12865	3	-0.73141	3	-0.78178	-77	-0.00192	2	-0.66313
-203	0.00423	1	-0.72434	4	-0.73141	4	-0.78178	-76	-0.00213	3	-0.66313
-202	0.00538	2	-0.72434	5	-0.70166	5	-0.78179	-75	-0.00176	4	-0.66313
-201	5.84077E-4	3	-0.72432	6	0.04799	6	-0.45256	-74	-0.00181	5	-0.66313
-200	0.00542	4	-0.72433	7	0.05746	7	0.09044	-73	-0.00137	6	-0.66313
-199	0.00251	5	-0.72434	8	0.06149	8	0.09931	-72	-0.00213	7	-0.21374
-198	0.00316	6	-0.62865	9	0.06999	9	0.10801	-71	-0.00247	8	0.04812
-197	0.00229	7	0.0463	10	0.07546	10	0.11848	-70	0.00162	9	0.05728
-196	0.00334	8	0.05166	11	0.08703	11	0.12943	-69	-0.00361	10	0.06967
-195	0.00674	9	0.05183	12	0.09111	12	0.14359	-68	0.00142	11	0.07802
-194	0.00717	10	0.05705	13	0.09719	13	0.15996	-67	-0.00113	12	0.09054
-193	0.00188	11	0.05706	14	0.10482	14	0.17324	-66	-3.84427E-4	13	0.10449
-192	0.00228	12	0.0572	15	0.11025	15	0.18833	-65	-0.0011	14	0.11451
-191	0.00513	13	0.05737	16	0.11476	16	0.19852	-64	0.00148	15	0.12306
-190	0.00194	14	0.05823	17	0.11672	17	0.21279	-63	6.93861E-4	16	0.1349
-189	0.00595	15	0.0623	18	0.12257	18	0.22702	-62	-0.00383	17	0.14573
-188	0.00223	16	0.06491	19	0.12706	19	0.24056	-61	-9.86165E-4	18	0.15908
-187	0.005	17	0.06232	20	0.13461	20	0.25062	-60	-0.00129	19	0.1693
-186	0.00386	18	0.06512	21	0.13788	21	0.25994	-59	-9.40948E-4	20	0.1813
-185	0.00519	19	0.06567	22	0.13898	22	0.27386	-58	-0.00155	21	0.19468
-184	0.00372	20	0.06542	23	0.14322	23	0.28397	-57	-8.60949E-4	22	0.20908
-183	0.00629	21	0.06683	24	0.15024	24	0.29554	-56	-9.89643E-4	23	0.22294
-182	0.00608	22	0.06838	25	0.15261	25	0.30351	-55	-0.00431	24	0.24071
-181	0.00578	23	0.07102	26	0.15456	26	0.31215	-54	-0.00123	25	0.25319
-180	0.00861	24	0.07041	27	0.15748	27	0.32217	-53	-0.00112	26	0.26962
-179	0.0059	25	0.06866	28	0.16099	28	0.33155	-52	0.00265	27	0.27863
-178	0.00428	26	0.07374	29	0.16285	29	0.33444	-51	0.00449	28	0.29518
-177	0.00639	27	0.06925	30	0.1669	30	0.34278	-50	-4.9921E-4	29	0.30644
-176	0.00593	28	0.07344	31	0.16752	31	0.34539	-49	0.00411	30	0.31772
-175	0.00778	29	0.07408	32	0.17022	32	0.35186	-48	0.00532	31	0.32787
-174	0.00446	30	0.07498	33	0.17255	33	0.35519	-47	0.00279	32	0.33815
-173	0.00469	31	0.07188	34	0.17548	34	0.35838	-46	-0.00122	33	0.34514
-172	0.00897	32	0.07177	35	0.17638	35	0.35992	-45	5.16463E-4	34	0.35823
-171	0.007	33	0.07514	36	0.17769	36	0.35965	-44	-2.61614E-5	35	0.36301
-170	0.00683	34	0.07495	37	0.18362	37	0.36398	-43	4.43417E-4	36	0.37256
-169	0.00651	35	0.07556	38	0.1866	38	0.36924	-42	-3.14861E-4	37	0.37986
-168	0.00572	36	0.0754	39	0.18291	39	0.37008	-41	0.00166	38	0.38545
-167	0.00628	37	0.07673	40	0.1869	40	0.36774	-40	-8.71383E-4	39	0.39421
-166	0.00561	38	0.07362	41	0.18881	41	0.37104	-39	-4.22688E-4	40	0.40081
-165	0.00553	39	0.079	42	0.18949	42	0.37131	-38	0.0021	41	0.40524
-164	0.00428	40	0.07481	43	0.19124	43	0.36944	-37	9.02567E-4	42	0.41526
-163	0.00329	41	0.07878	44	0.19477	44	0.37231	-36	0.00146	43	0.4182
-162	0.00429	42	0.07906	45	0.1922	45	0.37389	-35	-3.87905E-4	44	0.42494
-161	0.00319	43	0.07843	46	0.1927	46	0.37149	-34	7.73865E-4	45	0.43146
-160	0.00129	44	0.08016	47	0.19611	47	0.37904	-33	0.0014	46	0.43769
-159	0.00283	45	0.07841	48	0.19835	48	0.37811	-32	0.00194	47	0.4388
-158	0.00401	46	0.08156	49	0.19722	49	0.37698	-31	4.32982E-4	48	0.44547
-157	0.00226	47	0.0806	50	0.2003	50	0.37723	-30	0.00226	49	0.45463
-156	0.00306	48	0.08112	51	0.20282	51	0.37694	-29	0.00296	50	0.45507
-155	0.00585	49	0.08031	52	0.20195	52	0.38067	-28	9.68657E-4	51	0.46341
-154	0.00143	50	0.08145	53	0.20557	53	0.38035	-27	0.00629	52	0.46419
-153	0.00224	51	0.07962	54	0.20567	54	0.38094	-26	7.04297E-4	53	0.4716
-152	0.00493	52	0.08049	55	0.2074	55	0.38122	-25	0.00146	54	0.47651
-151	0.00155	53	0.08483	56	0.20603	56	0.38215	-24	-3.1834E-4	55	0.47851
-150	0.00337	54	0.08271	57	0.2059	57	0.38251	-23	-0.00217	56	0.48271
-149	0.0026	55	0.08334	58	0.2077	58	0.38178	-22	0.00204	57	0.48757
-148	0.00167	56	0.08487	59	0.20994	59	0.38017	-21	0.00336	58	0.49497
-147	0.00483	57	0.08501	60	0.21103	60	0.3843	-20	0.00143	59	0.49918
-146	0.00553	58	0.08534	61	0.2095	61	0.38774	-19	0.00482	60	0.50069
-145	0.00243	59	0.08535	62	0.21011	62	0.38152	-18	0.00322	61	0.50469
-144	0.0019	60	0.09036	63	0.21321	63	0.38632	-17	0.00251	62	0.51014
-143	0.00159	61	0.08553	64	0.21255	64	0.38909	-16	0.00431	63	0.51295
-142	0.00112	62	0.08409	65	0.2123	65	0.38904	-15	0.00132	64	0.51514
-141	0.00381	63	0.08643	66	0.21302	66	0.38705	-14	-1.61816E-4	65	0.52125
-140	-4.21868E-5	64	0.08693	67	0.21594	67	0.38748	-13	0.00776	66	0.52346
-139	0.00267	65	0.08644	68	0.21746	68	0.38704	-12	0.00444	67	0.52739
-138	0.00261	66	0.08657	69	0.21465	69	0.38892	-11	0.00449	68	0.53294
-137	0.00216	67	0.09037	70	0.21709	70	0.39108	-10	0.00184	69	0.53518
-136	0.00238	68	0.08931	71	0.21827	71	0.39016	-9	0.00671	70	0.53935
-135	0.00162	69	0.08946	72	0.2167	72	0.39204	-8	0.00444	71	0.54221
-134	6.17197E-4	70	0.0905	73	0.21946	73	0.39305	-7	0.00505	72	0.54328
-133	7.52689E-4	71	0.08913	74	0.22022	74	0.39193	-6	0.00561	73	0.54651
-132	0.00303	72	0.09165	75	0.21813	75	0.39343	-5	2.69498E-4	74	0.5498
-131	7.85809E-4	73	0.09141	76	0.22141	76	0.39404	-4	0.0051	75	0.55502
-130	0.00113	74	0.09161	77	0.22218	77	0.39768	-3	0.00471	76	0.55859
-129	-1.02404E-4	75	0.09014	78	0.22196	78	0.39311	-2	0.00926	77	0.55997
-128	3.25139E-4	76	0.09494	79	0.22182	79	0.39696	-1	0.00504	78	0.56128
-127	8.94203E-4	77	0.09553	80	0.22137	80	0.39613	0	0.00513	79	0.56755
-126	0.00119	78	0.09362	81	0.2243	81	0.40137	1	-0.54031	80	0.56886
-125	7.79787E-4	79	0.09513	82	0.2244	82	0.39728	2	-0.98952	81	0.57006
-124	-9.6951E-4	80	0.09319	83	0.22537	83	0.39645	3	-0.98951	82	0.57535
-123	-0.00135	81	0.095	84	0.22379	84	0.4041	4	-0.9895	83	0.57841
-122	-0.00253	82	0.09539	85	0.22638	85	0.4008	5	-0.98949	84	0.5787
-121	0.00157	83	0.09383	86	0.2277	86	0.39866	6	-0.69698	85	0.5814
-120	-4.75745E-4	84	0.09897	87	0.22575	87	0.40374	7	0.07941	86	0.58551
-119	7.91831E-4	85	0.09609	88	0.22835	88	0.40387	8	0.0899	87	0.58468
-118	0.0013	86	0.0965	89	0.22839	89	0.4024	9	0.09337	88	0.58969
-117	-0.00189	87	0.09754	90	0.23088	90	0.40533	10	0.10313	89	0.58981
-116	-0.0016	88	0.09647	91	0.22982	91	0.40347	11	0.11012	90	0.59191
-115	-0.00206	89	0.09766	92	0.2327	92	0.40821	12	0.11891	91	0.59325
-114	-4.72734E-4	90	0.09878	93	0.23064	93	0.40743	13	0.13042	92	0.59647
-113	-0.00159	91	0.09938	94	0.23219	94	0.40656	14	0.14033	93	0.59964
-112	-6.02518E-5	92	0.09826	95	0.23343	95	0.40938	15	0.15401	94	0.60229
-111	0.00113	93	0.09864	96	0.23278	96	0.40969	16	0.16497	95	0.6025
-110	-7.70801E-4	94	0.09777	97	0.23263	97	0.40828	17	0.17954	96	0.60647
-109	-0.00131	95	0.09948	98	0.23218	98	0.41379	18	0.19548	97	0.61242
-108	-7.2564E-4	96	0.09859	99	0.2338	99	0.41273	19	0.21272	98	0.61735
-107	-0.00222	97	0.10101	100	0.23674	100	0.40959	20	0.22805	99	0.62338
-106	-0.00148	98	0.09706	101	0.23689	101	0.41234	21	0.23993	100	0.62886
-105	-4.87788E-4	99	0.10154	102	0.23957	102	0.41379	22	0.25551	101	0.6286
-104	5.02782E-4	100	0.10171	103	0.24176	103	0.41387	23	0.26725	102	0.62931
-103	-0.00213	101	0.10118	104	0.23799	104	0.41283	24	0.27837	103	0.63048
-102	-0.00226	102	0.10185	105	0.24031	105	0.41297	25	0.29163	104	0.63176
-101	-0.0023	103	0.10146	106	0.23958	106	0.41454	26	0.30955	105	0.63367
-100	4.78695E-4	104	0.10133	107	0.23723	107	0.41617	27	0.31922	106	0.63692
-99	-0.00212	105	0.10416	108	0.24323	108	0.41803	28	0.33138	107	0.63708
-98	-1.32512E-4	106	0.104	109	0.23965	109	0.41668	29	0.33684	108	0.63878
-97	-0.00453	107	0.10382	110	0.24272	110	0.41975	30	0.34669	109	0.64036
-96	3.13095E-4	108	0.10388	111	0.24229	111	0.42162	31	0.35877	110	0.64217
-95	-0.00211	109	0.10566	112	0.23804	112	0.41715	32	0.36768	111	0.64384
-94	-0.00154	110	0.10749	113	0.2453	113	0.42066	33	0.37179	112	0.64608
-93	-0.00341	111	0.10807	114	0.24346	114	0.42341	34	0.38204	113	0.64534
-92	-0.00326	112	0.10513	115	0.24518	115	0.42458	35	0.38563	114	0.64902
-91	-0.00493	113	0.10909	116	0.24488	116	0.42267	36	0.3976	115	0.64628
-90	-0.00324	114	0.10748	117	0.24679	117	0.42791	37	0.40293	116	0.64728
-89	-0.00548	115	0.10904	118	0.24812	118	0.42725	38	0.40811	117	0.64904
-88	-0.00385	116	0.10563	119	0.24892	119	0.42089	39	0.41115	118	0.65299
-87	-0.00605	117	0.10785	120	0.24793	120	0.42553	40	0.41405	119	0.65378
-86	-0.00194	118	0.10981	121	0.2475	121	0.42618	41	0.42492	120	0.65608
-85	-0.00293	119	0.10998	122	0.25286	122	0.42742	42	0.42929	121	0.66059
-84	-0.00321	120	0.10923	123	0.25193	123	0.4297	43	0.4288	122	0.65726
-83	-0.00598	121	0.11016	124	0.25708	124	0.42934	44	0.43983	123	0.65846
-82	-0.00282	122	0.11204	125	0.25942	125	0.42909	45	0.44224	124	0.65981
-81	-0.00382	123	0.11022	126	0.25551	126	0.42909	46	0.44356	125	0.66331
-80	-0.00474	124	0.11117	127	0.25732	127	0.43303	47	0.44755	126	0.66522
-79	-0.0031	125	0.11441	128	0.25864	128	0.42971	48	0.4476	127	0.66735
-78	-0.00418	126	0.11423	129	0.25927	129	0.43358	49	0.45012	128	0.66537
-77	-0.00567	127	0.11259	130	0.25738	130	0.43423	50	0.45614	129	0.66483
-76	-0.00192	128	0.11521	131	0.26015	131	0.43835	51	0.46064	130	0.67147
-75	-0.0035	129	0.11624	132	0.25915	132	0.4334	52	0.46028	131	0.67319
-74	-0.00206	130	0.11405	133	0.25936	133	0.43767	53	0.46738	132	0.67283
-73	-0.00466	131	0.11467	134	0.2619	134	0.43336	54	0.46981	133	0.67254
-72	-0.00433	132	0.11637	135	0.26361	135	0.43441	55	0.47396	134	0.67388
-71	-0.00509	133	0.11897	136	0.26263	136	0.43454	56	0.47325	135	0.67356
-70	-0.00451	134	0.11888	137	0.26084	137	0.43553	57	0.47846	136	0.67839
-69	-0.00454	135	0.11782	138	0.26293	138	0.43776	58	0.48072	137	0.68
-68	-0.00377	136	0.11559	139	0.26605	139	0.43682	59	0.48042	138	0.67846
-67	-0.0025	137	0.11932	140	0.26313	140	0.43813	60	0.48759	139	0.68277
-66	-0.00549	138	0.11738	141	0.26836	141	0.44245	61	0.4829	140	0.68398
-65	-0.00573	139	0.12174	142	0.26345	142	0.44143	62	0.48803	141	0.68501
-64	-0.00216	140	0.11985	143	0.26548	143	0.43782	63	0.49661	142	0.68768
-63	-0.00537	141	0.12045	144	0.2681	144	0.43794	64	0.49794	143	0.68811
-62	-0.00275	142	0.1192	145	0.266	145	0.44313	65	0.50134	144	0.68604
-61	-0.00689	143	0.12266	146	0.26469	146	0.44259	66	0.498	145	0.68895
-60	-0.00466	144	0.12299	147	0.26463	147	0.44123	67	0.50336	146	0.69092
-59	-0.00259	145	0.12379	148	0.26924	148	0.44443	68	0.51067	147	0.68707
-58	-0.00286	146	0.12105	149	0.26901	149	0.44402	69	0.51108	148	0.69367
-57	-0.00221	147	0.12252	150	0.26899	150	0.44153	70	0.51542	149	0.69378
-56	-0.00433	148	0.12421	151	0.26849	151	0.44532	71	0.51933	150	0.69394
-55	-0.00534	149	0.1267	152	0.26645	152	0.44655	72	0.51626	151	0.69753
-54	-0.00488	150	0.12482	153	0.26947	153	0.44482	73	0.52345	152	0.69702
-53	-0.00738	151	0.12639	154	0.27143	154	0.44808	74	0.52	153	0.69568
-52	-0.00462	152	0.12871	155	0.27292	155	0.44797	75	0.52236	154	0.69832
-51	-0.00362	153	0.12799	156	0.27083	156	0.44826	76	0.52799	155	0.70054
-50	-0.0051	154	0.12889	157	0.26932	157	0.44952	77	0.53037	156	0.70125
-49	-0.00473	155	0.12638	158	0.27333	158	0.44785	78	0.53392	157	0.70141
-48	-0.00238	156	0.13086	159	0.27338	159	0.45116	79	0.53591	158	0.70095
-47	-0.00527	157	0.13047	160	0.27223	160	0.4492	80	0.53557	159	0.70143
-46	-0.00623	158	0.13114	161	0.2751	161	0.45344	81	0.54121	160	0.70083
-45	-0.00333	159	0.1296	162	0.27472	162	0.45557	82	0.53998	161	0.70085
-44	-0.00595	160	0.13318	163	0.27571	163	0.45028	83	0.54302	162	0.7046
-43	-0.00581	161	0.12816	164	0.27351	164	0.45247	84	0.54901	163	0.70476
-42	-5.81122E-4	162	0.13069	165	0.27739	165	0.45217	85	0.55241	164	0.70497
-41	-0.00541	163	0.12955	166	0.27607	166	0.45419	86	0.54882	165	0.70802
-40	-0.00224	164	0.13017	167	0.27717	167	0.45487	87	0.55476	166	0.70914
-39	-0.00535	165	0.12871	168	0.27686	168	0.45744	88	0.55781	167	0.71276
-38	-0.00497	166	0.13047	169	0.27551	169	0.45796	89	0.55834	168	0.71392
-37	-0.0015	167	0.13364	170	0.27889	170	0.45489	90	0.5608	169	0.71284
-36	-4.99831E-4	168	0.13404	171	0.27826	171	0.45685	91	0.5591	170	0.71483
-35	-0.00357	169	0.13367	172	0.27978	172	0.45753	92	0.5689	171	0.71483
-34	-0.0053	170	0.13465	173	0.2788	173	0.45351	93	0.56665	172	0.71748
-33	-0.0036	171	0.13547	174	0.27943	174	0.45617	94	0.56812	173	0.71845
-32	-0.0024	172	0.13558	175	0.28277	175	0.45926	95	0.57437	174	0.71779
-31	-0.00359	173	0.13271	176	0.28157	176	0.45663	96	0.57545	175	0.71712
-30	-0.00294	174	0.13372	177	0.28026	177	0.45666	97	0.58012	176	0.7201
-29	-0.00359	175	0.13406	178	0.27974	178	0.45681	98	0.57982	177	0.7217
-28	-0.00839	176	0.13543	179	0.28138	179	0.45572	99	0.57614	178	0.72312
-27	-0.00275	177	0.13275	180	0.28443	180	0.46022	100	0.5776	179	0.72032
-26	-0.00717	178	0.13468	181	0.28251	181	0.46252	101	0.57287	180	0.7231
-25	-0.00229	179	0.13266	182	0.28141	182	0.46031	102	0.58869	181	0.72602
-24	-0.00283	180	0.13691	183	0.28479	183	0.46544	103	0.58878	182	0.72316
-23	-0.00393	181	0.1351	184	0.28337	184	0.46129	104	0.59139	183	0.72739
-22	-0.0039	182	0.13698	185	0.28329	185	0.45957	105	0.59178	184	0.72928
-21	-0.00412	183	0.13755	186	0.28587	186	0.4652	106	0.58853	185	0.72888
-20	-0.00355	184	0.13386	187	0.2832	187	0.46217	107	0.59739	186	0.72963
-19	-0.00383	185	0.1357	188	0.28647	188	0.46309	108	0.59394	187	0.72994
-18	-0.00421	186	0.13591	189	0.28219	189	0.46586	109	0.59399	188	0.73294
-17	-0.00251	187	0.14073	190	0.28383	190	0.46765	110	0.60315	189	0.73448
-16	-0.00431	188	0.1345	191	0.28642	191	0.4672	111	0.60024	190	0.73556
-15	-0.00272	189	0.13672	192	0.28965	192	0.46728	112	0.60564	191	0.73537
-14	-0.00179	190	0.1386	193	0.28648	193	0.46923	113	0.60619	192	0.73592
-13	-0.00254	191	0.1385	194	0.28867	194	0.46863	114	0.60732	193	0.73316
-12	-0.00416	192	0.13833	195	0.28733	195	0.46888	115	0.60654	194	0.73631
-11	-0.00654	193	0.13836	196	0.28691	196	0.47228	116	0.61843	195	0.7393
-10	-0.00395	194	0.13976	197	0.28962	197	0.47083	117	0.61567	196	0.74058
-9	-8.8521E-4	195	0.14287	198	0.28993	198	0.47184	118	0.617	197	0.73938
-8	-0.00298	196	0.1408	199	0.29024	199	0.47222	119	0.61592	198	0.74044
-7	-0.00612	197	0.14051	200	0.28811	200	0.46924	120	0.62018	199	0.74052
-6	-0.0037	198	0.14158	201	0.28957	201	0.47509	121	0.62128	200	0.74131
-5	-0.0063	199	0.14259	202	0.28875	202	0.47396	122	0.62584	201	0.74614
-4	-0.00164	200	0.14351	203	0.28735	203	0.47148	123	0.62338	202	0.74654
-3	-0.00288	201	0.14172	204	0.29126	204	0.47262	124	0.6284	203	0.74507
-2	-0.00482	202	0.14256	205	0.2906	205	0.47376	125	0.62726	204	0.74663
-1	-0.00277	203	0.1444	206	0.29307	206	0.47709	126	0.62938	205	0.74902
0	-0.00213	204	0.14473	207	0.29121	207	0.47757	127	0.61603	206	0.74954
1	-0.51202	205	0.14381	208	0.29603	208	0.47488	128	0.6081	207	0.74871
2	-0.83129	206	0.14457	209	0.29058	209	0.47784	129	0.60466	208	0.74859
3	-0.83128	207	0.14647	210	0.28982	210	0.48057	130	0.61201	209	0.75186
4	-0.83129	208	0.14559	211	0.29182	211	0.47596	131	0.61508	210	0.75269
5	-0.83129	209	0.1462	212	0.29382	212	0.4737	132	0.62006	211	0.75047
6	-0.03969	210	0.1482	213	0.29432	213	0.47794	133	0.61774	212	0.75306
7	-0.0028	211	0.14557	214	0.29394	214	0.47655	134	0.61977	213	0.7533
8	-8.58113E-4	212	0.14794	215	0.2949	215	0.47795	135	0.6195	214	0.75432
9	8.33984E-4	213	0.1453	216	0.29359	216	0.47858	136	0.62504	215	0.75586
10	0.00236	214	0.14607	217	0.29774	217	0.47982	137	0.62971	216	0.7525
11	0.00372	215	0.14696	218	0.29579	218	0.47796	138	0.63293	217	0.75735
12	0.00507	216	0.14457	219	0.29704	219	0.47834	139	0.63326	218	0.75724
13	0.00724	217	0.14763	220	0.29605	220	0.48043	140	0.6356	219	0.7569
14	0.00626	218	0.1505	221	0.29683	221	0.4811	141	0.63715	220	0.7592
15	0.00657	219	0.14637	222	0.2987	222	0.48445	142	0.63933	221	0.75821
16	0.00612	220	0.14917	223	0.29654	223	0.48249	143	0.64579	222	0.76102
17	0.00665	221	0.14816	224	0.29866	224	0.48329	144	0.64207	223	0.7606
18	0.00688	222	0.14843	225	0.29776	225	0.48483	145	0.64399	224	0.76165
19	0.01062	223	0.14172	226	0.30112	226	0.48535	146	0.64634	225	0.76504
20	0.00979	224	0.13652	227	0.29987	227	0.48123	147	0.65127	226	0.76596
21	0.00756	225	0.14369	228	0.29956	228	0.48173	148	0.64982	227	0.7641
22	0.00945	226	0.14388	229	0.30043	229	0.48277	149	0.65441	228	0.76523
23	0.01122	227	0.14373	230	0.2973	230	0.48394	150	0.65682	229	0.76384
24	0.00634	228	0.14141	231	0.3021	231	0.48649	151	0.6622	230	0.76622
25	0.01218	229	0.14507	232	0.2991	232	0.48312	152	0.66002	231	0.76376
26	0.0127	230	0.145	233	0.3001	233	0.48642	153	0.66589	232	0.76437
27	0.01311	231	0.14756	234	0.29992	234	0.48964	154	0.66413	233	0.76566
28	0.01005	232	0.14476	235	0.29907	235	0.48699	155	0.66533	234	0.76548
29	0.01344	233	0.14538	236	0.3045	236	0.48424	156	0.66465	235	0.7696
30	0.00901	234	0.15069	237	0.30183	237	0.4874	157	0.66639	236	0.77036
31	0.01423	235	0.14756	238	0.3006	238	0.48932	158	0.66599	237	0.76905
32	0.01369	236	0.14677	239	0.299	239	0.48916	159	0.66985	238	0.76862
33	0.01497	237	0.14613	240	0.30309	240	0.48861	160	0.67007	239	0.77251
34	0.01302	238	0.14772	241	0.30379	241	0.4898	161	0.67535	240	0.76928
35	0.00994	239	0.14697	242	0.30224	242	0.48886	162	0.67488	241	0.77073
36	0.01132	240	0.14919	243	0.30059	243	0.49367	163	0.67829	242	0.77383
37	0.01296	241	0.14919	244	0.30005	244	0.49111	164	0.6787	243	0.77307
38	0.01463	242	0.14792	245	0.3001	245	0.48989	165	0.67775	244	0.77502
39	0.01691	243	0.14764	246	0.30343	246	0.48979	166	0.67862	245	0.77389
40	0.01482	244	0.14868	247	0.30378	247	0.48768	167	0.68263	246	0.77165
41	0.01315	245	0.14803	248	0.30157	248	0.49345	168	0.6862	247	0.77574
42	0.01252	246	0.14959	249	0.30371	249	0.48989	169	0.68238	248	0.77472
43	0.01587	247	0.14732	250	0.30308	250	0.49012	170	0.68308	249	0.77539
44	0.0185	248	0.14502	251	0.2974	251	0.49271	171	0.68417	250	0.77671
45	0.01702	249	0.1489	252	0.29748	252	0.49532	172	0.68858	251	0.78008
46	0.01404	250	0.14941	253	0.30148	253	0.49515	173	0.68656	252	0.77952
47	0.01783	251	0.1498	254	0.30274	254	0.49288	174	0.69809	253	0.78037
48	0.01624	252	0.14763	255	0.30274	255	0.49678	175	0.69625	254	0.77866
49	0.01545	253	0.1464	256	0.30352	256	0.49322	176	0.69126	255	0.78135
50	0.01453	254	0.14748	257	0.30637	257	0.49385	177	0.69504	256	0.77964
51	0.01467	255	0.14649	258	0.30252	258	0.4979	178	0.69777	257	0.78252
52	0.01872	256	0.14643	259	0.3015	259	0.49695	179	0.69603	258	0.77926
53	0.01535	257	0.14913	260	0.30258	260	0.49445	180	0.69465	259	0.7793
54	0.01824	258	0.14685	261	0.30439	261	0.49719	181	0.70101	260	0.78417
55	0.02077	259	0.14808	262	0.30257	262	0.49652	182	0.70341	261	0.78426
56	0.01816	260	0.14698	263	0.30382	263	0.49661	183	0.70196	262	0.78414
57	0.02105	261	0.14751	264	0.30545	264	0.49624	184	0.70193	263	0.78401
58	0.01897	262	0.14536	265	0.30776	265	0.4953	185	0.70822	264	0.78441
59	0.0187	263	0.14422	266	0.30269	266	0.49559	186	0.71366	265	0.78515
60	0.01968	264	0.14344	267	0.30199	267	0.49763	187	0.71088	266	0.78758
61	0.022	265	0.14388	268	0.30234	268	0.49805	188	0.70572	267	0.78971
62	0.01961	266	0.14639	269	0.30383	269	0.49907	189	0.7098	268	0.79132
63	0.02102	267	0.14472	270	0.30711	270	0.49701	190	0.70934	269	0.79107
64	0.02354	268	0.14584	271	0.31085	271	0.49927	191	0.71372	270	0.79073
65	0.02121	269	0.14829	272	0.30723	272	0.49426	192	0.71842	271	0.79206
66	0.02271	270	0.1478	273	0.30999	273	0.49821	193	0.7202	272	0.79056
67	0.02788	271	0.14445	274	0.2995	274	0.49868	194	0.72067	273	0.79179
68	0.02768	272	0.14584	275	0.30124	275	0.49853	195	0.72127	274	0.78941
69	0.02662	273	0.14022	276	0.30083	276	0.49837	196	0.72209	275	0.79272
70	0.0256	274	0.14643	277	0.30159	277	0.49709	197	0.73106	276	0.7919
71	0.02448	275	0.14585	278	0.30424	278	0.49938	198	0.73126	277	0.79237
72	0.0274	276	0.14156	279	0.30601	279	0.50035	199	0.73167	278	0.79461
73	0.02516	277	0.14115	280	0.30843	280	0.50215	200	0.73797	279	0.79302
74	0.02588	278	0.14239	281	0.30634	281	0.49952	201	0.73568	280	0.79598
75	0.02947	279	0.14148	282	0.30528	282	0.49922	202	0.73638	281	0.79381
76	0.0297	280	0.14241	283	0.30618	283	0.50016	203	0.73769	282	0.79613
77	0.02786	281	0.14339	284	0.30555	284	0.49776	204	0.73447	283	0.79561
78	0.02787	282	0.14116	285	0.305	285	0.50136	205	0.73408	284	0.79859
79	0.02088	283	0.14772	286	0.30825	286	0.49882	206	0.73812	285	0.79785
80	0.02657	284	0.14512	287	0.30736	287	0.50024	207	0.74269	286	0.79828
81	0.02603	285	0.14535	288	0.30819	288	0.50016	208	0.73601	287	0.79903
82	0.02841	286	0.14153	289	0.30842	289	0.49762	209	0.74116	288	0.80159
83	0.02762	287	0.14271	290	0.30453	290	0.5003	210	0.74258	289	0.80087
84	0.02871	288	0.14382	291	0.30753	291	0.49941	211	0.74386	290	0.80095
85	0.02578	289	0.14118	292	0.30285	292	0.5058	212	0.74185	291	0.7981
86	0.02662	290	0.14209	293	0.30523	293	0.49856	213	0.74514	292	0.80104
87	0.02416	291	0.14029	294	0.30698	294	0.49847	214	0.7478	293	0.80225
88	0.02576	292	0.14362	295	0.30618	295	0.49748	215	0.74358	294	0.803
89	0.02621	293	0.14044	296	0.30463	296	0.49877	216	0.74416	295	0.80354
90	0.02785	294	0.14407	297	0.30596	297	0.49873	217	0.74852	296	0.80488
91	0.02971	295	0.14227	298	0.30561	298	0.49582	218	0.74201	297	0.80332
92	0.02913	296	0.14153	299	0.30523	299	0.4982	219	0.74689	298	0.8052
93	0.02729	297	0.14263	300	0.3028	300	0.50016	220	0.74693	299	0.80283
94	0.02568	298	0.13913	301	0.30502	301	0.49975	221	0.7465	300	0.80466
95	0.0278	299	0.14375	302	0.30665	302	0.49839	222	0.75061	301	0.80397
96	0.02932	300	0.14018	303	0.30205	303	0.49868	223	0.74585	302	0.80384
97	0.02923	301	0.14268	304	0.30296	304	0.49755	224	0.75166	303	0.80693
98	0.03086	302	0.13952	305	0.30507	305	0.49653	225	0.74942	304	0.80433
99	0.03329	303	0.14112	306	0.3058	306	0.50039	226	0.75078	305	0.80602
100	0.0321	304	0.14058	307	0.30675	307	0.49975	227	0.75016	306	0.80875
101	0.03521	305	0.13984	308	0.30455	308	0.49977	228	0.74679	307	0.80508
102	0.02997	306	0.14	309	0.30501	309	0.49867	229	0.75027	308	0.81045
103	0.03152	307	0.13861	310	0.30684	310	0.49684	230	0.74817	309	0.806
104	0.03314	308	0.13699	311	0.30824	311	0.50097	231	0.75134	310	0.80734
105	0.03286	309	0.14286	312	0.30503	312	0.49727	232	0.75324	311	0.80586
106	0.03063	310	0.14071	313	0.30748	313	0.49896	233	0.75454	312	0.80233
107	0.03573	311	0.14022	314	0.30266	314	0.49577	234	0.75553	313	0.80418
108	0.0349	312	0.13591	315	0.30507	315	0.49887	235	0.74934	314	0.80514
109	0.03414	313	0.14212	316	0.30518	316	0.49716	236	0.75166	315	0.80474
110	0.03852	314	0.13742	317	0.30463	317	0.4943	237	0.75294	316	0.80484
111	0.03907	315	0.13861	318	0.3053	318	0.4981	238	0.75335	317	0.8048
112	0.03536	316	0.14018	319	0.30397	319	0.49465	239	0.75335	318	0.80272
113	0.04112	317	0.13936	320	0.30524	320	0.49773	240	0.75543	319	0.80197
114	0.03831	318	0.13991	321	0.30631	321	0.49595	241	0.75276	320	0.80501
115	0.03848	319	0.13967	322	0.3046	322	0.49472	242	0.75803	321	0.80537
116	0.03974	320	0.13575	323	0.30403	323	0.49576	243	0.75621	322	0.80509
117	0.04121	321	0.13801	324	0.30389	324	0.49222	244	0.75856	323	0.80616
118	0.0395	322	0.13728	325	0.30542	325	0.49502	245	0.75832	324	0.80828
119	0.04369	323	0.13803	326	0.30493	326	0.4947	246	0.75854	325	0.80698
120	0.04352	324	0.13868	327	0.3067	327	0.49552	247	0.7579	326	0.80718
121	0.0435	325	0.1393	328	0.30308	328	0.49256	248	0.76127	327	0.80968
122	0.04066	326	0.13637	329	0.30496	329	0.4948	249	0.76042	328	0.81135
123	0.0407	327	0.13684	330	0.30167	330	0.49579	250	0.76177	329	0.8131
124	0.04418	328	0.13811	331	0.30053	331	0.49657	251	0.76258	330	0.81204
125	0.04525	329	0.13725	332	0.3046	332	0.49621	252	0.76195	331	0.81298
126	0.04568	330	0.13681	333	0.29766	333	0.49674	253	0.75872	332	0.81413
127	0.04525	331	0.13852	334	0.30151	334	0.494	254	0.76377	333	0.8121
128	0.04793	332	0.13633	335	0.2968	335	0.49453	255	0.7618	334	0.81266
129	0.04525	333	0.1353	336	0.30308	336	0.49584	256	0.76111	335	0.81434
130	0.04906	334	0.13642	337	0.2969	337	0.4953	257	0.76303	336	0.81581
131	0.04785	335	0.1376	338	0.29765	338	0.49508	258	0.76645	337	0.81623
132	0.04318	336	0.13818	339	0.30073	339	0.49386	259	0.76632	338	0.81715
133	0.04632	337	0.13499	340	0.29912	340	0.49477	260	0.76001	339	0.81618
134	0.04831	338	0.13577	341	0.29979	341	0.49335	261	0.76638	340	0.81889
135	0.04427	339	0.13442	342	0.29899	342	0.4934	262	0.76547	341	0.81846
136	0.04561	340	0.13506	343	0.30083	343	0.49373	263	0.76703	342	0.81785
137	0.0484	341	0.13654	344	0.29944	344	0.49236	264	0.76583	343	0.81675
138	0.04755	342	0.13481	345	0.2995	345	0.49343	265	0.7675	344	0.8226
139	0.04707	343	0.13787	346	0.30256	346	0.49455	266	0.77093	345	0.81914
140	0.04921	344	0.13646	347	0.29843	347	0.49178	267	0.77161	346	0.81852
141	0.04909	345	0.13234	348	0.29684	348	0.49263	268	0.77665	347	0.81867
142	0.05254	346	0.13163	349	0.29731	349	0.49217	269	0.7796	348	0.81984
143	0.04991	347	0.12817	350	0.29764	350	0.49281	270	0.77691	349	0.81825
144	0.05458	348	0.13411	351	0.29892	351	0.49517	271	0.7791	350	0.82018
145	0.05249	349	0.13226	352	0.29978	352	0.49136	272	0.77856	351	0.8236
146	0.05266	350	0.13178	353	0.29762	353	0.49568	273	0.77566	352	0.82076
147	0.05063	351	0.13453	354	0.2985	354	0.48988	274	0.7823	353	0.82153
148	0.0513	352	0.13384	355	0.30084	355	0.49099	275	0.77832	354	0.8225
149	0.05651	353	0.13499	356	0.30107	356	0.48947	276	0.7787	355	0.82408
150	0.05665	354	0.13053	357	0.29842	357	0.49012	277	0.78142	356	0.8217
151	0.05642	355	0.13145	358	0.29933	358	0.49218	278	0.77726	357	0.82409
152	0.05254	356	0.13175	359	0.29941	359	0.49042	279	0.78519	358	0.82819
153	0.05277	357	0.13096	360	0.29921	360	0.48941	280	0.7795	359	0.824
154	0.05329	358	0.1317	361	0.30262	361	0.48877	281	0.78132	360	0.82283
155	0.0543	359	0.13288	362	0.30263	362	0.49212	282	0.78674	361	0.82311
156	0.05396	360	0.13046	363	0.2976	363	0.49146	283	0.78449	362	0.82605
157	0.0543	361	0.13093	364	0.2983	364	0.48849	284	0.78106	363	0.82751
158	0.05691	362	0.13017	365	0.29694	365	0.49305	285	0.78356	364	0.83062
159	0.05325	363	0.13247	366	0.29777	366	0.48911	286	0.78678	365	0.82807
160	0.05836	364	0.12926	367	0.30077	367	0.48993	287	0.785	366	0.82729
161	0.05236	365	0.13244	368	0.29998	368	0.48978	288	0.78592	367	0.83102
162	0.05639	366	0.13288	369	0.30239	369	0.48709	289	0.78666	368	0.83126
163	0.05601	367	0.13318	370	0.29949	370	0.48937	290	0.78131	369	0.82782
164	0.05433	368	0.13064	371	0.30308	371	0.49268	291	0.78336	370	0.8258
165	0.05727	369	0.13339	372	0.30153	372	0.48983	292	0.78534	371	0.82886
166	0.05606	370	0.13264	373	0.29935	373	0.48878	293	0.78624	372	0.8295
167	0.0542	371	0.13161	374	0.29895	374	0.48828	294	0.78526	373	0.82944
168	0.0564	372	0.13175	375	0.29948	375	0.48658	295	0.78646	374	0.82846
169	0.054	373	0.12904	376	0.30288	376	0.48605	296	0.78984	375	0.8288
170	0.0564	374	0.13039	377	0.30001	377	0.48708	297	0.79199	376	0.8296
171	0.05669	375	0.13093	378	0.30687	378	0.48756	298	0.78709	377	0.83127
172	0.05421	376	0.13034	379	0.30313	379	0.48943	299	0.79207	378	0.83125
173	0.05663	377	0.12796	380	0.30088	380	0.48968	300	0.7893	379	0.83066
174	0.05814	378	0.13275	381	0.30072	381	0.48797	301	0.78802	380	0.83189
175	0.05773	379	0.13104	382	0.30275	382	0.4873	302	0.78916	381	0.83146
176	0.05574	380	0.13023	383	0.30051	383	0.48961	303	0.7914	382	0.82993
177	0.05735	381	0.13045	384	0.30006	384	0.48714	304	0.78797	383	0.8314
178	0.0589	382	0.12787	385	0.30221	385	0.48645	305	0.78914	384	0.82925
179	0.05983	383	0.12946	386	0.30486	386	0.48628	306	0.78989	385	0.83056
180	0.05839	384	0.12994	387	0.30594	387	0.48847	307	0.79187	386	0.83066
181	0.05843	385	0.13171	388	0.30058	388	0.4881	308	0.79058	387	0.83543
182	0.05851	386	0.13037	389	0.30325	389	0.48164	309	0.79164	388	0.82949
183	0.05735	387	0.13303	390	0.30628	390	0.48224	310	0.79099	389	0.8351
184	0.05424	388	0.1287	391	0.30319	391	0.48341	311	0.78618	390	0.83197
185	0.05902	389	0.13032	392	0.30157	392	0.48669	312	0.79258	391	0.83048
186	0.05741	390	0.13057	393	0.30689	393	0.48537	313	0.78931	392	0.83314
187	0.05978	391	0.12988	394	0.30461	394	0.48297	314	0.78809	393	0.83605
188	0.05948	392	0.1308	395	0.30071	395	0.48407	315	0.79055	394	0.8351
189	0.05867	393	0.13149	396	0.30411	396	0.48229	316	0.79191	395	0.83253
190	0.05882	394	0.1294	397	0.30318	397	0.48079	317	0.79848	396	0.83196
191	0.06155	395	0.13263	398	0.30739	398	0.47987	318	0.79237	397	0.83508
192	0.05506	396	0.12881	399	0.30519	399	0.48168	319	0.79598	398	0.83532
193	0.05779	397	0.12875	400	0.3047	400	0.4806	320	0.79163	399	0.83649
194	0.05928	398	0.12838	401	0.30385	401	0.47697	321	0.79443	400	0.83466
195	0.06076	399	0.12869	402	0.3023	402	0.47696	322	0.7956	401	0.83657
196	0.05522	400	0.12595	403	0.30628	403	0.48153	323	0.79336	402	0.83426
197	0.05729	401	0.12858	404	0.30212	404	0.47932	324	0.79117	403	0.83813
198	0.05714	402	0.13266	405	0.30675	405	0.47773	325	0.79103	404	0.83728
199	0.05774	403	0.12967	406	0.30517	406	0.47623	326	0.7972	405	0.83556
200	0.0614	404	0.12965	407	0.30401	407	0.47966	327	0.79158	406	0.84128
201	0.05911	405	0.12781	408	0.30768	408	0.47527	328	0.79586	407	0.83984
202	0.06009	406	0.12836	409	0.30587	409	0.47878	329	0.79525	408	0.83735
203	0.05538	407	0.12951	410	0.30576	410	0.4718	330	0.79579	409	0.83611
204	0.06051	408	0.13101	411	0.30344	411	0.47581	331	0.79446	410	0.83934
205	0.06197	409	0.13077	412	0.30601	412	0.47622	332	0.79497	411	0.83909
206	0.05842	410	0.13286	413	0.30617	413	0.47901	333	0.79151	412	0.84223
207	0.05818	411	0.13109	414	0.30477	414	0.47598	334	0.78973	413	0.83833
208	0.05977	412	0.12944	415	0.30507	415	0.47475	335	0.79134	414	0.84207
209	0.06112	413	0.13194	416	0.30844	416	0.47053	336	0.79555	415	0.84478
210	0.05994	414	0.13092	417	0.30615	417	0.48	337	0.79615	416	0.84421
211	0.06165	415	0.12781	418	0.30542	418	0.47622	338	0.79766	417	0.84453
212	0.05991	416	0.13111	419	0.30382	419	0.4757	339	0.79703	418	0.8452
213	0.06087	417	0.13166	420	0.30632	420	0.47159	340	0.79596	419	0.84811
214	0.06326	418	0.13194	421	0.30453	421	0.47317	341	0.79475	420	0.84272
215	0.05993	419	0.12767	422	0.30524	422	0.47081	342	0.79734	421	0.84694
216	0.06176	420	0.13263	423	0.30553	423	0.47163	343	0.79477	422	0.84611
217	0.06021	421	0.13101	424	0.30674	424	0.47764	344	0.79843	423	0.84502
218	0.06021	422	0.13128	425	0.30181	425	0.47436	345	0.79591	424	0.84786
219	0.05706	423	0.12835	426	0.30168	426	0.47529	346	0.79331	425	0.84861
220	0.0604	424	0.12947	427	0.30338	427	0.47449	347	0.79785	426	0.84914
221	0.06136	425	0.12786	428	0.30031	428	0.47926	348	0.79755	427	0.8471
222	0.06085	426	0.13084	429	0.30522	429	0.47617	349	0.79982	428	0.8467
223	0.06292	427	0.12667	430	0.3029	430	0.47482	350	0.79763	429	0.84523
224	0.06199	428	0.12965	431	0.30486	431	0.47436	351	0.79658	430	0.84992
225	0.06124	429	0.13074	432	0.303	432	0.47158	352	0.80111	431	0.85019
226	0.0604	430	0.13291	433	0.29978	433	0.47498	353	0.79504	432	0.84877
227	0.05918	431	0.13301	434	0.30373	434	0.47113	354	0.7946	433	0.8475
228	0.06279	432	0.13042	435	0.30254	435	0.47034	355	0.77987	434	0.8489
229	0.0612	433	0.13021	436	0.30182	436	0.47275	356	0.7767	435	0.84441
230	0.05712	434	0.12962	437	0.30234	437	0.46947	357	0.77401	436	0.84934
231	0.06079	435	0.12994	438	0.30546	438	0.47114	358	0.77632	437	0.84956
232	0.065	436	0.13046	439	0.30449	439	0.47239	359	0.776	438	0.84781
233	0.05986	437	0.13166	440	0.30124	440	0.4723	360	0.77506	439	0.84855
234	0.06108	438	0.13532	441	0.305	441	0.46992	361	0.77851	440	0.84914
235	0.06221	439	0.1325	442	0.30312	442	0.47593	362	0.78233	441	0.84992
236	0.05947	440	0.13007	443	0.30174	443	0.47552	363	0.7786	442	0.84854
237	0.05953	441	0.1298	444	0.30085	444	0.47012	364	0.78388	443	0.85105
238	0.05847	442	0.13071	445	0.29989	445	0.47376	365	0.78094	444	0.85038
239	0.06019	443	0.13107	446	0.30243	446	0.47063	366	0.78369	445	0.84963
240	0.06185	444	0.1294	447	0.29969	447	0.47274	367	0.78347	446	0.84975
241	0.0636	445	0.12981	448	0.30076	448	0.47445	368	0.78198	447	0.85053
242	0.06254	446	0.12945	449	0.30234	449	0.47306	369	0.77872	448	0.85108
243	0.06014	447	0.12812	450	0.30137	450	0.47253	370	0.78303	449	0.84803
244	0.06406	448	0.12977	451	0.3003	451	0.47102	371	0.77958	450	0.85038
245	0.06022	449	0.13419	452	0.3045	452	0.47521	372	0.7801	451	0.8484
246	0.05911	450	0.12945	453	0.30363	453	0.47092	373	0.78012	452	0.85316
247	0.05993	451	0.13138	454	0.30217	454	0.47211	374	0.77811	453	0.85162
248	0.05829	452	0.13125	455	0.30305	455	0.47577	375	0.77292	454	0.85295
249	0.06199	453	0.12996	456	0.3026	456	0.46857	376	0.77761	455	0.85032
250	0.06015	454	0.13525	457	0.30324	457	0.47289	377	0.77606	456	0.85349
251	0.06149	455	0.13013	458	0.30289	458	0.47266	378	0.77897	457	0.84991
252	0.05885	456	0.12811	459	0.30337	459	0.47192	379	0.77686	458	0.85197
253	0.06139	457	0.13094	460	0.30385	460	0.47244	380	0.78062	459	0.8505
254	0.06016	458	0.13261	461	0.30295	461	0.46884	381	0.78222	460	0.85
255	0.0612	459	0.129	462	0.30465	462	0.47188	382	0.77862	461	0.85138
256	0.06207	460	0.12959	463	0.30213	463	0.47283	383	0.78316	462	0.84964
257	0.05939	461	0.13177	464	0.30215	464	0.47027	384	0.7815	463	0.85184
258	0.06175	462	0.1282	465	0.30551	465	0.47409	385	0.78435	464	0.85274
259	0.06221	463	0.13082	466	0.30368	466	0.47025	386	0.78346	465	0.84944
260	0.06138	464	0.12964	467	0.30016	467	0.46775	387	0.77957	466	0.85606
261	0.06031	465	0.13195	468	0.30122	468	0.46798	388	0.77977	467	0.84903
262	0.06075	466	0.13143	469	0.30424	469	0.4741	389	0.77941	468	0.84815
263	0.06238	467	0.12906	470	0.30501	470	0.47273	390	0.78197	469	0.85082
264	0.06332	468	0.13091	471	0.30623	471	0.4733	391	0.77987	470	0.85142
265	0.06185	469	0.13278	472	0.30591	472	0.47314	392	0.77825	471	0.84846
266	0.06167	470	0.13078	473	0.30355	473	0.47207	393	0.78039	472	0.85032
267	0.05955	471	0.13379	474	0.30644	474	0.46906	394	0.78071	473	0.85469
268	0.05913	472	0.13031	475	0.30361	475	0.47156	395	0.77862	474	0.85091
269	0.06191	473	0.13067	476	0.30362	476	0.4682	396	0.78018	475	0.85379
270	0.06053	474	0.13156	477	0.30396	477	0.47035	397	0.7815	476	0.85519
271	0.06407	475	0.13245	478	0.30818	478	0.47143	398	0.77756	477	0.85437
272	0.06167	476	0.13006	479	0.30592	479	0.46889	399	0.77552	478	0.85396
273	0.06129	477	0.13332	480	0.3062	480	0.46945	400	0.78132	479	0.85348
274	0.06045	478	0.13179	481	0.30391	481	0.46972	401	0.77861	480	0.85577
275	0.06077	479	0.13209	482	0.30739	482	0.4685	402	0.78618	481	0.85632
276	0.06329	480	0.13482	483	0.30386	483	0.46719	403	0.77866	482	0.85403
277	0.05913	481	0.13284	484	0.30687	484	0.47119	404	0.77995	483	0.85768
278	0.06362	482	0.13794	485	0.30684	485	0.46661	405	0.78092	484	0.85311
279	0.05789	483	0.13856	486	0.30541	486	0.46669	406	0.78754	485	0.85493
280	0.0658	484	0.13924	487	0.30781	487	0.46862	407	0.783	486	0.8563
281	0.06151	485	0.14455	488	0.30732	488	0.46529	408	0.7918	487	0.8559
282	0.05939	486	0.14112	489	0.30776	489	0.46678	409	0.79604	488	0.85501
283	0.05967	487	0.14535	490	0.30599	490	0.46924	410	0.79009	489	0.85456
284	0.0594	488	0.14118	491	0.30782	491	0.47168	411	0.78687	490	0.85644
285	0.06223	489	0.14452	492	0.30932	492	0.46804	412	0.79253	491	0.85367
286	0.06218	490	0.14385	493	0.30804	493	0.46987	413	0.78672	492	0.85409
287	0.06249	491	0.14522	494	0.30742	494	0.46813	414	0.7894	493	0.85564
288	0.06223	492	0.14794	495	0.30932	495	0.46453	415	0.7893	494	0.85657
289	0.06246	493	0.14587	496	0.30823	496	0.46849	416	0.7863	495	0.85649
290	0.05959	494	0.14212	497	0.31195	497	0.46959	417	0.78599	496	0.85717
291	0.0584	495	0.14185	498	0.30958	498	0.4634	418	0.78199	497	0.85528
292	0.06255	496	0.14399	499	0.30793	499	0.46562	419	0.7837	498	0.85712
293	0.0601	497	0.14415	500	0.30973	500	0.46597	420	0.78216	499	0.85793
294	0.05866	498	0.14451	501	0.30372	501	0.4667	421	0.78612	500	0.85766
295	0.06016	499	0.1435	502	0.31208	502	0.47063	422	0.78763	501	0.85804
296	0.05794	500	0.14289	503	0.30995	503	0.46737	423	0.78687	502	0.85685
297	0.06004	501	0.14358	504	0.30441	504	0.46713	424	0.78563	503	0.8564
298	0.06161	502	0.14661	505	0.30906	505	0.46892	425	0.78599	504	0.85596
299	0.06144	503	0.14327	506	0.31415	506	0.46491	426	0.78312	505	0.85625
300	0.05988	504	0.14355	507	0.31004	507	0.46742	427	0.78589	506	0.8588
301	0.06229	505	0.14183	508	0.31425	508	0.46755	428	0.78533	507	0.8569
302	0.06189	506	0.14126	509	0.30859	509	0.46839	429	0.78629	508	0.8567
303	0.05752	507	0.14343	510	0.31471	510	0.46536	430	0.78357	509	0.85706
304	0.06043	508	0.14406	511	0.30997	511	0.4678	431	0.7857	510	0.85836
305	0.05911	509	0.14216	512	0.31243	512	0.46905	432	0.78304	511	0.85736
306	0.06043	510	0.14172	513	0.31543	513	0.46962	433	0.77769	512	0.85505
307	0.05914	511	0.14387	514	0.31403	514	0.46816	434	0.78377	513	0.85817
308	0.06148	512	0.14149	515	0.31277	515	0.46748	435	0.78408	514	0.85629
309	0.05454	513	0.14249	516	0.30891	516	0.46912	436	0.78236	515	0.85733
310	0.06002	514	0.14268	517	0.31213	517	0.47055	437	0.7809	516	0.85445
311	0.05825	515	0.14498	518	0.31291	518	0.46495	438	0.7832	517	0.85568
312	0.0598	516	0.14231	519	0.31373	519	0.46686	439	0.77935	518	0.85788
313	0.05802	517	0.14322	520	0.3126	520	0.46488	440	0.77897	519	0.85483
314	0.05998	518	0.14608	521	0.3148	521	0.46755	441	0.78284	520	0.8564
315	0.05789	519	0.14139	522	0.31567	522	0.46567	442	0.77439	521	0.85529
316	0.061	520	0.14125	523	0.31357	523	0.46678	443	0.78192	522	0.85577
317	0.06013	521	0.14074	524	0.31573	524	0.46823	444	0.77708	523	0.85619
318	0.05873	522	0.14307	525	0.3151	525	0.46935	445	0.7804	524	0.85696
319	0.06036	523	0.14287	526	0.31754	526	0.46807	446	0.78081	525	0.85857
320	0.05876	524	0.14297	527	0.31349	527	0.46868	447	0.77729	526	0.85372
321	0.06047	525	0.14209	528	0.31445	528	0.46693	448	0.78063	527	0.8534
322	0.05871	526	0.14124	529	0.31667	529	0.46684	449	0.78047	528	0.85596
323	0.0579	527	0.14175	530	0.31181	530	0.46723	450	0.7787	529	0.85405
324	0.05864	528	0.1433	531	0.31686	531	0.46917	451	0.7784	530	0.85569
325	0.05709	529	0.14274	532	0.31351	532	0.46947	452	0.77446	531	0.85389
326	0.05845	530	0.14219	533	0.31472	533	0.46806	453	0.77906	532	0.85831
327	0.05836	531	0.14335	534	0.31279	534	0.4692	454	0.77466	533	0.8532
328	0.0569	532	0.13908	535	0.31861	535	0.47041	455	0.77898	534	0.85429
329	0.05711	533	0.1414	536	0.31519	536	0.47275	456	0.77742	535	0.85673
330	0.05971	534	0.1401	537	0.31411	537	0.46968	457	0.77676	536	0.85693
331	0.05946	535	0.1421	538	0.31332	538	0.46903	458	0.77213	537	0.8563
332	0.05819	536	0.14189	539	0.31417	539	0.46817	459	0.77911	538	0.85473
333	0.06013	537	0.14175	540	0.31335	540	0.47204	460	0.77876	539	0.85442
334	0.05728	538	0.1385	541	0.31478	541	0.47136	461	0.7781	540	0.8561
335	0.05801	539	0.14372	542	0.31508	542	0.47089	462	0.78268	541	0.84934
336	0.06464	540	0.1422	543	0.31566	543	0.47146	463	0.77517	542	0.85528
337	0.05872	541	0.14239	544	0.31577	544	0.4682	464	0.78417	543	0.85288
338	0.05908	542	0.14162	545	0.31617	545	0.47179	465	0.77475	544	0.85497
339	0.06005	543	0.14185	546	0.31777	546	0.47447	466	0.77627	545	0.85658
340	0.06127	544	0.14518	547	0.31586	547	0.47037	467	0.77616	546	0.85249
341	0.06132	545	0.14292	548	0.31843	548	0.46875	468	0.78061	547	0.85292
342	0.06062	546	0.14236	549	0.31746	549	0.4698	469	0.77944	548	0.85586
343	0.05925	547	0.14262	550	0.31569	550	0.46845	470	0.78327	549	0.85351
344	0.05896	548	0.14348	551	0.31591	551	0.46948	471	0.77916	550	0.85058
345	0.05919	549	0.14369	552	0.31745	552	0.47161	472	0.78034	551	0.85146
346	0.05922	550	0.14137	553	0.31849	553	0.47222	473	0.78021	552	0.85242
347	0.06071	551	0.14282	554	0.31868	554	0.47183	474	0.77929	553	0.84822
348	0.06038	552	0.14157	555	0.31932	555	0.47366	475	0.77643	554	0.85075
349	0.05773	553	0.14173	556	0.31418	556	0.47006	476	0.77659	555	0.85048
350	0.06032	554	0.14627	557	0.31809	557	0.46969	477	0.77834	556	0.84813
351	0.061	555	0.14413	558	0.31707	558	0.47289	478	0.78254	557	0.84961
352	0.06039	556	0.14469	559	0.31999	559	0.47366	479	0.77919	558	0.84943
353	0.0598	557	0.14301	560	0.31885	560	0.47152	480	0.77513	559	0.84696
354	0.058	558	0.14717	561	0.31855	561	0.47047	481	0.77307	560	0.84638
355	0.06184	559	0.14572	562	0.32198	562	0.474	482	0.77725	561	0.8467
356	0.06085	560	0.14548	563	0.31923	563	0.47124	483	0.77498	562	0.84891
357	0.0611	561	0.14635	564	0.31778	564	0.47305	484	0.7687	563	0.84421
358	0.06105	562	0.14447	565	0.31591	565	0.47032	485	0.77077	564	0.84296
359	0.06011	563	0.14186	566	0.31994	566	0.4717	486	0.77108	565	0.84088
360	0.05992	564	0.14313	567	0.32095	567	0.46979	487	0.77092	566	0.84104
361	0.06316	565	0.14708	568	0.32138	568	0.4729	488	0.76919	567	0.83829
362	0.06105	566	0.14458	569	0.32178	569	0.47318	489	0.7683	568	0.84414
363	0.06133	567	0.1463	570	0.32163	570	0.47379	490	0.76816	569	0.83768
364	0.06186	568	0.14333	571	0.32342	571	0.47114	491	0.76706	570	0.83787
365	0.06048	569	0.14672	572	0.32232	572	0.47187	492	0.76771	571	0.83962
366	0.06333	570	0.14626	573	0.31931	573	0.47446	493	0.77031	572	0.8386
367	0.05964	571	0.14618	574	0.31986	574	0.47266	494	0.76642	573	0.83935
368	0.05812	572	0.14495	575	0.32145	575	0.47503	495	0.76425	574	0.8365
369	0.05746	573	0.14906	576	0.32021	576	0.47342	496	0.76821	575	0.83971
370	0.04409	574	0.14565	577	0.32266	577	0.46435	497	0.76909	576	0.83958
371	0.05465	575	0.14797	578	0.32037	578	0.47107	498	0.76284	577	0.83863
372	0.05407	576	0.14591	579	0.31975	579	0.46607	499	0.77014	578	0.83832
373	0.06085	577	0.14696	580	0.31965	580	0.46719	500	0.76627	579	0.843
374	0.05851	578	0.14854	581	0.3225	581	0.47457	501	0.76515	580	0.83971
375	0.05945	579	0.14819	582	0.32376	582	0.47072	502	0.77053	581	0.83717
376	0.05933	580	0.14812	583	0.32262	583	0.47323	503	0.76685	582	0.83753
377	0.06062	581	0.14798	584	0.31173	584	0.47638	504	0.77588	583	0.84207
378	0.05914	582	0.14959	585	0.30935	585	0.46903	505	0.76599	584	0.83799
379	0.06188	583	0.14801	586	0.31596	586	0.47718	506	0.76899	585	0.83914
380	0.06077	584	0.14781	587	0.31683	587	0.47478	507	0.76487	586	0.83774
381	0.06084	585	0.14818	588	0.31876	588	0.47417	508	0.76474	587	0.83718
382	0.0591	586	0.15162	589	0.31958	589	0.47206	509	0.7653	588	0.83315
383	0.05785	587	0.14784	590	0.31956	590	0.47408	510	0.76944	589	0.83541
384	0.0567	588	0.14687	591	0.32165	591	0.47208	511	0.76715	590	0.83768
385	0.06012	589	0.14788	592	0.32524	592	0.47422	512	0.76828	591	0.83618
386	0.06115	590	0.15029	593	0.32412	593	0.47783	513	0.76828	592	0.83669
387	0.06006	591	0.14987	594	0.32361	594	0.47607	514	0.7691	593	0.83651
388	0.05901	592	0.15014	595	0.32611	595	0.47553	515	0.76414	594	0.83603
389	0.05967	593	-0.70279	596	0.32506	596	0.48055	516	0.76607	595	0.83854
390	0.05962	594	-0.72434	597	0.32637	597	0.47582	517	0.77056	596	0.83485
391	0.06064	595	-0.72434	598	0.32395	598	0.47774	518	0.76733	597	0.83594
392	0.05754	596	-0.72433	599	0.32234	599	0.47757	519	0.7642	598	0.83284
393	0.05739	597	-0.72433	600	-0.24759	600	0.47848	520	0.76229	599	0.83593
394	0.06089	598	-0.06154	601	-0.73141	601	0.47839	521	0.76136	600	0.83345
395	0.06056	599	0.18062	602	-0.73141	602	0.4796	522	0.75997	601	0.83544
396	0.06172	600	0.19097	603	-0.7314	603	0.41387	523	0.76142	602	0.83264
397	0.06276	601	0.20448	604	-0.7314	604	-0.78179	524	0.76093	603	0.83312
398	0.06249	602	0.2171	605	-0.126	605	-0.78179	525	0.75523	604	0.83077
399	0.06138	603	0.23385	606	0.49979	606	-0.78177	526	0.75558	605	0.83311
400	0.06338	604	0.25145	607	0.51719	607	-0.78178	527	0.75844	606	0.14257
401	0.06246	605	0.26715	608	0.53557	608	-0.64825	528	0.7537	607	-0.66313
402	0.06346	606	0.28222	609	0.55543	609	0.60662	529	0.75921	608	-0.66312
403	0.06283	607	0.29719	610	0.57229	610	0.61701	530	0.76185	609	-0.66312
404	0.06267	608	0.31016	611	0.58707	611	0.6331	531	0.75835	610	-0.66313
405	0.06378	609	0.32667	612	0.60161	612	0.63951	532	0.75705	611	0.63175
406	0.06498	610	0.33753	613	0.61638	613	0.64838	533	0.75864	612	0.87632
407	0.06504	611	0.3488	614	0.63203	614	0.65831	534	0.75341	613	0.87747
408	0.06135	612	0.35921	615	0.64594	615	0.66668	535	0.75652	614	0.87979
409	0.06384	613	0.37325	616	0.65676	616	0.68647	536	0.75643	615	0.87991
410	0.0672	614	0.38475	617	0.66971	617	0.69287	537	0.7563	616	0.88167
411	0.06808	615	0.3934	618	0.68291	618	0.70548	538	0.75427	617	0.88063
412	0.06756	616	0.40272	619	0.69539	619	0.71391	539	0.75254	618	0.88963
413	0.06704	617	0.41298	620	0.70204	620	0.72381	540	0.75376	619	0.8943
414	0.06718	618	0.42845	621	0.71126	621	0.73655	541	0.75396	620	0.89764
415	0.06623	619	0.44137	622	0.72133	622	0.7478	542	0.75203	621	0.89689
416	0.0664	620	0.44959	623	0.73339	623	0.75861	543	0.75423	622	0.90899
417	0.0667	621	0.46537	624	0.73933	624	0.76176	544	0.7515	623	0.90802
418	0.07044	622	0.4794	625	0.74472	625	0.77487	545	0.75437	624	0.9128
419	0.06521	623	0.48716	626	0.75125	626	0.7773	546	0.75309	625	0.91287
420	0.06751	624	0.49967	627	0.75626	627	0.78612	547	0.75254	626	0.92028
421	0.07017	625	0.50589	628	0.76228	628	0.79608	548	0.75124	627	0.92266
422	0.07249	626	0.5151	629	0.77023	629	0.80085	549	0.75638	628	0.92389
423	0.0677	627	0.52484	630	0.77369	630	0.80648	550	0.74756	629	0.92642
424	0.06969	628	0.53527	631	0.77928	631	0.81693	551	0.74717	630	0.93034
425	0.0679	629	0.54319	632	0.78291	632	0.82147	552	0.74864	631	0.9356
426	0.06756	630	0.54632	633	0.79321	633	0.83185	553	0.74864	632	0.93256
427	0.07041	631	0.55841	634	0.80012	634	0.83747	554	0.74946	633	0.93771
428	0.07225	632	0.56852	635	0.80217	635	0.8426	555	0.75247	634	0.94284
429	0.07057	633	0.57097	636	0.80433	636	0.8445	556	0.74846	635	0.94258
430	0.06706	634	0.57991	637	0.81238	637	0.85191	557	0.74779	636	0.94711
431	0.07062	635	0.58606	638	0.81068	638	0.8594	558	0.74612	637	0.94664
432	0.06443	636	0.59078	639	0.8204	639	0.86024	559	0.74976	638	0.9513
433	0.0595	637	0.60068	640	0.81959	640	0.87024	560	0.74889	639	0.951
434	0.06236	638	0.60361	641	0.82357	641	0.8698	561	0.74793	640	0.95265
435	0.06422	639	0.60971	642	0.829	642	0.87246	562	0.74379	641	0.95672
436	0.06258	640	0.61294	643	0.83581	643	0.87671	563	0.74419	642	0.954
437	0.06853	641	0.6173	644	0.83441	644	0.88079	564	0.74978	643	0.96203
438	0.06631	642	0.62277	645	0.84028	645	0.88072	565	0.74508	644	0.96164
439	0.06926	643	0.62613	646	0.84014	646	0.89116	566	0.74676	645	0.96296
440	0.06847	644	0.62969	647	0.84062	647	0.88989	567	0.74516	646	0.96488
441	0.06668	645	0.63499	648	0.84353	648	0.89124	568	0.74477	647	0.96869
442	0.06719	646	0.63714	649	0.85355	649	0.89502	569	0.73974	648	0.96678
443	0.06842	647	0.64238	650	0.86052	650	0.89741	570	0.74218	649	0.96521
444	0.06807	648	0.64298	651	0.86139	651	0.895	571	0.74183	650	0.96357
445	0.06725	649	0.65034	652	0.86251	652	0.90372	572	0.74641	651	0.96771
446	0.06798	650	0.65513	653	0.86775	653	0.90305	573	0.7458	652	0.96723
447	0.06706	651	0.65814	654	0.87071	654	0.90336	574	0.74295	653	0.96697
448	0.06688	652	0.66234	655	0.86852	655	0.9047	575	0.74273	654	0.96873
449	0.06487	653	0.66906	656	0.87572	656	0.90545	576	0.74255	655	0.96685
450	0.06878	654	0.67479	657	0.87767	657	0.90359	577	0.74085	656	0.96491
451	0.06834	655	0.68033	658	0.88088	658	0.90274	578	0.73987	657	0.96838
452	0.06747	656	0.68556	659	0.8876	659	0.91067	579	0.74067	658	0.96608
453	0.06735	657	0.68623	660	0.88716	660	0.91032	580	0.74333	659	0.96637
454	0.06732	658	0.69218	661	0.88727	661	0.91037	581	0.73864	660	0.96496
455	0.06717	659	0.69603	662	0.88762	662	0.91446	582	0.74403	661	0.9672
456	0.06847	660	0.7004	663	0.88726	663	0.91308	583	0.73373	662	0.96733
457	0.06625	661	0.70458	664	0.89748	664	0.90906	584	0.73165	663	0.96458
458	0.06769	662	0.71062	665	0.89769	665	0.91203	585	-0.37922	664	0.96572
459	0.06624	663	0.7133	666	0.90213	666	0.91575	586	-0.98949	665	0.96623
460	0.06612	664	0.71798	667	0.89874	667	0.91663	587	-0.98951	666	0.96366
461	0.06507	665	0.71877	668	0.90471	668	0.91335	588	-0.9895	667	0.96489
462	0.0676	666	0.72987	669	0.90472	669	0.91704	589	-0.98743	668	0.96503
463	0.06554	667	0.73023	670	0.90582	670	0.91997	590	0.65841	669	0.96473
464	0.06624	668	0.73463	671	0.90566	671	0.92126	591	0.6951	670	0.96463
465	0.06477	669	0.7365	672	0.90065	672	0.9197	592	0.70034	671	0.96625
466	0.06624	670	0.73863	673	0.90442	673	0.92075	593	0.71388	672	0.96499
467	0.06749	671	0.74751	674	0.91369	674	0.91774	594	0.72552	673	0.96458
468	0.0654	672	0.74898	675	0.91283	675	0.92149	595	0.73123	674	0.96407
469	0.06787	673	0.74965	676	0.91281	676	0.92067	596	0.73209	675	0.96625
470	0.06575	674	0.75309	677	0.91289	677	0.92028	597	0.74063	676	0.96557
471	0.06619	675	0.75535	678	0.91636	678	0.92515	598	0.74912	677	0.96575
472	0.06139	676	0.75968	679	0.9141	679	0.92757	599	0.75909	678	0.96337
473	0.06364	677	0.75935	680	0.91864	680	0.92612	600	0.75995	679	0.96421
474	0.06319	678	0.76498	681	0.92031	681	0.92475	601	0.76975	680	0.96836
475	0.06384	679	0.76681	682	0.91784	682	0.92839	602	0.78528	681	0.96607
476	0.0665	680	0.7713	683	0.92367	683	0.93302	603	0.78743	682	0.96667
477	0.06478	681	0.77243	684	0.91972	684	0.93114	604	0.79344	683	0.97036
478	0.06514	682	0.77526	685	0.92692	685	0.93416	605	0.79712	684	0.96674
479	0.06601	683	0.77844	686	0.92344	686	0.93202	606	0.80842	685	0.9687
480	0.06483	684	0.7824	687	0.92262	687	0.92897	607	0.81123	686	0.96992
481	0.06713	685	0.77936	688	0.92262	688	0.93515	608	0.81341	687	0.97234
482	0.06714	686	0.78621	689	0.93016	689	0.9297	609	0.82105	688	0.97239
483	0.06604	687	0.79081	690	0.9272	690	0.93147	610	0.82491	689	0.97155
484	0.06612	688	0.78739	691	0.92587	691	0.93079	611	0.83244	690	0.97115
485	0.06533	689	0.79201	692	0.93002	692	0.93145	612	0.83498	691	0.97066
486	0.06475	690	0.79784	693	0.92607	693	0.92909	613	0.83893	692	0.97508
487	0.06651	691	0.79957	694	0.92962	694	0.93022	614	0.8436	693	0.97269
488	0.06413	692	0.80494	695	0.93269	695	0.93473	615	0.85146	694	0.97848
489	0.06541	693	0.808	696	0.93092	696	0.93512	616	0.85575	695	0.97555
490	0.06565	694	0.81431	697	0.9319	697	0.93784	617	0.85855	696	0.97344
491	0.06271	695	0.80753	698	0.93391	698	0.93626	618	0.85702	697	0.97401
492	0.0658	696	0.81325	699	0.93617	699	0.94026	619	0.86296	698	0.97554
493	0.06188	697	0.81559	700	0.93515	700	0.93872	620	0.86594	699	0.97606
494	0.06477	698	0.81538	701	0.93591	701	0.94378	621	0.86774	700	0.97276
495	0.06421	699	0.81825	702	0.93896	702	0.94225	622	0.86854	701	0.97416
496	0.06444	700	0.82707	703	0.93391	703	0.94239	623	0.87295	702	0.97621
497	0.06234	701	0.83372	704	0.93624	704	0.94475	624	0.87034	703	0.97537
498	0.06264	702	0.83281	705	0.94146	705	0.94168	625	0.87057	704	0.97419
499	0.06364	703	0.83659	706	0.93691	706	0.9423	626	0.8741	705	0.97443
500	0.0652	704	0.83561	707	0.94041	707	0.94627	627	0.87752	706	0.97622
501	0.06139	705	0.84	708	0.94228	708	0.94536	628	0.88318	707	0.97534
502	0.06523	706	0.84183	709	0.94189	709	0.94255	629	0.8822	708	0.97421
503	0.06384	707	0.84737	710	0.94632	710	0.94642	630	0.8863	709	0.97711
504	0.06298	708	0.85164	711	0.94081	711	0.94821	631	0.88715	710	0.97712
505	0.06532	709	0.85259	712	0.94144	712	0.94637	632	0.88512	711	0.97814
506	0.06562	710	0.85	713	0.94337	713	0.94731	633	0.88481	712	0.9761
507	0.0626	711	0.85311	714	0.94767	714	0.95279	634	0.89119	713	0.97639
508	0.06475	712	0.8557	715	0.94534	715	0.95513	635	0.89307	714	0.97778
509	0.06477	713	0.85696	716	0.94836	716	0.95324	636	0.89409	715	0.97533
510	0.0659	714	0.86284	717	0.94925	717	0.94887	637	0.89278	716	0.982
511	0.06168	715	0.85805	718	0.94686	718	0.95166	638	0.89415	717	0.98048
512	0.06665	716	0.86079	719	0.94391	719	0.95596	639	0.89803	718	0.98321
513	0.06548	717	0.8656	720	0.94485	720	0.95733	640	0.89683	719	0.98288
514	0.06627	718	0.86347	721	0.94931	721	0.95393	641	0.899	720	0.97904
515	0.06528	719	0.86845	722	0.94978	722	0.95304	642	0.89706	721	0.98215
516	0.06251	720	0.87094	723	0.95587	723	0.95859	643	0.89802	722	0.9834
517	0.06472	721	0.86867	724	0.95617	724	0.95362	644	0.90528	723	0.98172
518	0.06413	722	0.87107	725	0.95542	725	0.95724	645	0.90354	724	0.97951
519	0.06469	723	0.86899	726	0.96024	726	0.95836	646	0.90965	725	0.98448
520	0.06286	724	0.87281	727	0.9608	727	0.95971	647	0.90905	726	0.98063
521	0.06057	725	0.87732	728	0.96199	728	0.96234	648	0.90953	727	0.98538
522	0.06261	726	0.87662	729	0.962	729	0.95293	649	0.90517	728	0.98291
523	0.06359	727	0.87695	730	0.96414	730	0.95611	650	0.91394	729	0.98351
524	0.06283	728	0.87586	731	0.96219	731	0.94482	651	0.91187	730	0.98129
525	0.06158	729	0.88006	732	0.96071	732	0.93734	652	0.91192	731	0.98412
526	0.06499	730	0.88411	733	0.95709	733	0.94347	653	0.91391	732	0.98688
527	0.06573	731	0.88265	734	0.96314	734	0.95141	654	0.91613	733	0.98718
528	0.06411	732	0.87921	735	0.96284	735	0.9533	655	0.9138	734	0.98571
529	0.06165	733	0.88407	736	0.96537	736	0.95703	656	0.91677	735	0.98442
530	0.06453	734	0.8851	737	0.95773	737	0.95983	657	0.91988	736	0.98501
531	0.06347	735	0.88575	738	0.96263	738	0.95581	658	0.9221	737	0.98313
532	0.066	736	0.88491	739	0.96452	739	0.9577	659	0.91701	738	0.98869
533	0.06431	737	0.88638	740	0.96118	740	0.96416	660	0.92095	739	0.9855
534	0.0594	738	0.88396	741	0.96598	741	0.96026	661	0.91948	740	0.98794
535	0.06117	739	0.89165	742	0.96454	742	0.96242	662	0.92439	741	0.98647
536	0.06416	740	0.889	743	0.9618	743	0.95956	663	0.92212	742	0.98936
537	0.06285	741	0.89302	744	0.9559	744	0.9615	664	0.92336	743	0.9879
538	0.06241	742	0.89531	745	0.9648	745	0.96506	665	0.92598	744	0.98718
539	0.06087	743	0.89362	746	0.95808	746	0.9647	666	0.9167	745	0.98799
540	0.06321	744	0.89779	747	0.95877	747	0.96667	667	0.92581	746	0.98568
541	0.06235	745	0.89542	748	0.9584	748	0.9683	668	0.92118	747	0.98634
542	0.06086	746	0.89568	749	0.96423	749	0.96778	669	0.92203	748	0.98997
543	0.06085	747	0.89199	750	0.96235	750	0.96941	670	0.93037	749	0.99377
544	0.06384	748	0.89564	751	0.96362	751	0.97022	671	0.9299	750	0.99059
545	0.06048	749	0.89664	752	0.95928	752	0.9742	672	0.92688	751	0.99029
546	0.0651	750	0.89784	753	0.96225	753	0.97445	673	0.92827	752	0.98811
547	0.05933	751	0.9007	754	0.96118	754	0.97573	674	0.92828	753	0.99534
548	0.06204	752	0.90067	755	0.96269	755	0.97162	675	0.92528	754	0.99044
549	0.06191	753	0.90174	756	0.96023	756	0.97078	676	0.92745	755	0.99005
550	0.06144	754	0.90096	757	0.96084	757	0.97722	677	0.92629	756	0.99092
551	0.05938	755	0.90267	758	0.95915	758	0.9742	678	0.92648	757	0.99291
552	0.06136	756	0.90447	759	0.95888	759	0.97256	679	0.92713	758	0.9952
553	0.06468	757	0.90574	760	0.96303	760	0.97797	680	0.92859	759	0.99459
554	0.06192	758	0.9049	761	0.95917	761	0.97377	681	0.92438	760	0.99545
555	0.06147	759	0.90299	762	0.96073	762	0.97357	682	0.92811	761	0.99095
556	0.06101	760	0.90641	763	0.96258	763	0.9732	683	0.9284	762	0.99156
557	0.0651	761	0.90618	764	0.96608	764	0.98127	684	0.92941	763	0.98974
558	0.06253	762	0.90341	765	0.96797	765	0.97453	685	0.92752	764	0.99475
559	0.06165	763	0.90483	766	0.96359	766	0.97694	686	0.92915	765	0.99515
560	0.0602	764	0.90347	767	0.96312	767	0.9734	687	0.92854	766	0.99133
561	0.05996	765	0.90489	768	0.96985	768	0.97885	688	0.93163	767	0.99211
562	0.06139	766	0.90392	769	0.9676	769	0.97795	689	0.92995	768	0.99627
563	0.06281	767	0.90878	770	0.96605	770	0.97855	690	0.92996	769	0.99161
564	0.0625	768	0.90648	771	0.96585	771	0.97938	691	0.93011	770	0.99432
565	0.06237	769	0.90566	772	0.96605	772	0.97604	692	0.93454	771	0.99603
566	0.06205	770	0.90752	773	0.96713	773	0.97806	693	0.93703	772	0.99369
567	0.05867	771	0.90824	774	0.97376	774	0.97661	694	0.94152	773	0.99495
568	0.06073	772	0.91047	775	0.95544	775	0.98008	695	0.93286	774	0.99635
569	0.06235	773	0.91122	776	0.94624	776	0.98365	696	0.93654	775	0.99487
570	0.0665	774	0.90918	777	0.96128	777	0.97609	697	0.94048	776	0.99505
571	0.06322	775	0.91579	778	0.9637	778	0.98262	698	0.93383	777	0.9931
572	0.06231	776	0.91813	779	0.96533	779	0.98258	699	0.93286	778	0.99329
573	0.06318	777	0.91731	780	0.9659	780	0.97907	700	0.94722	779	0.99145
574	0.06174	778	0.91941	781	0.96834	781	0.97968	701	0.94037	780	0.99498
575	0.0631	779	0.91839	782	0.96801	782	0.98183	702	0.94084	781	0.99568
576	0.05856	780	0.91773	783	0.96891	783	0.98406	703	0.93796	782	0.99327
577	0.05953	781	0.91625	784	0.96907	784	0.98958	704	0.9427	783	0.99323
578	0.0619	782	0.91915	785	0.97144	785	0.98726	705	0.93707	784	0.99326
579	0.06216	783	0.92136	786	0.96738	786	0.98841	706	0.9388	785	0.99556
580	0.06331	784	0.92199	787	0.97205	787	0.98495	707	0.94252	786	0.99488
581	0.06369	785	0.92098	788	0.97096	788	0.98815	708	0.94188	787	0.99482
582	0.06146	786	0.92178	789	0.97011	789	0.98819	709	0.94255	788	0.99519
583	0.06157	787	0.92598	790	0.97251	790	0.98483	710	0.94119	789	0.99814
584	0.06021	788	0.92834	791	0.97112	791	0.99071	711	0.9468	790	0.9945
585	0.06242	789	0.92625	792	0.97341	792	0.99126	712	0.94288	791	0.9958
586	0.0613	790	0.92451	793	0.97412	793	0.99058	713	0.94438	792	0.99552
587	0.06104	791	0.92844	794	0.97281	794	0.98819	714	0.94286	793	0.99525
588	0.06235	792	0.92864	795	0.97894	795	0.98685	715	0.94354	794	0.99693
589	0.0602	793	0.92992	796	0.97731	796	0.9858	716	0.94248	795	0.99448
590	0.05948	794	0.92942	797	0.97436	797	0.99008	717	0.94728	796	0.99595
591	0.06387	795	0.92987	798	0.9792	798	0.99404	718	0.94421	797	0.99568
592	0.06231	796	0.93282	799	0.97564	799	0.99256	719	0.94774	798	0.99472
593	0.06295	797	0.93406	800	0.97646	800	0.98871	720	0.94658	799	0.99625
594	0.06273	798	0.93022	801	0.97215	801	0.99418	721	0.94706	800	0.99507
595	0.0636	799	0.93415	802	0.97439	802	0.99005	722	0.9475	801	0.99519
596	0.05608	800	0.93038	803	0.97251	803	0.99345	723	0.94404	802	0.99591
597	0.06389	801	0.9383	804	0.97736	804	0.99371	724	0.94509	803	0.99853
598	0.06049	802	0.93397	805	0.97386	805	0.99225	725	0.94533	804	0.99422
599	0.06429	803	0.93644	806	0.97356	806	0.99327	726	0.9501	805	0.99903
600	0.06324	804	0.93865	807	0.97703	807	0.99213	727	0.95026	806	0.99654
601	0.06394	805	0.93514	808	0.97966	808	0.99247	728	0.94828	807	0.99743
602	0.06285	806	0.93806	809	0.97556	809	0.99251	729	0.94815	808	0.99529
603	0.06064	807	0.94127	810	0.97889	810	0.99151	730	0.94727	809	1.00109
604	0.06335	808	0.93833	811	0.97963	811	0.99536	731	0.9524	810	0.99955
605	0.06229	809	0.93913	812	0.97412	812	0.99394	732	0.94934	811	1.00087
606	0.0633	810	0.94214	813	0.97666	813	0.99486	733	0.94803	812	0.99779
607	0.06094	811	0.94086	814	0.97895	814	0.99195	734	0.95724	813	0.99654
608	0.06032	812	0.94235	815	0.98282	815	0.99079	735	0.95013	814	0.99715
609	0.06338	813	0.94441	816	0.9763	816	0.99621	736	0.95632	815	0.99999
610	0.05983	814	0.94312	817	0.98064	817	0.99212	737	0.95732	816	0.99785
611	0.06315	815	0.94208	818	0.98168	818	0.99668	738	0.95699	817	0.99691
612	-0.21012	816	0.94546	819	0.97762	819	0.99492	739	0.95714	818	0.99724
613	-0.83128	817	0.94486	820	0.98199	820	0.99553	740	0.95696	819	0.99537
614	-0.83128	818	0.94684	821	0.97739	821	0.9923	741	0.95623	820	1.00063
615	-0.83128	819	0.94812	822	0.97776	822	0.99948	742	0.95727	821	0.99924
616	-0.83129	820	0.94823	823	0.98065	823	0.9958	743	0.96347	822	0.99972
617	-0.33041	821	0.95035	824	0.9765	824	0.99589	744	0.96238	823	0.99926
618	0.19313	822	0.94929	825	0.97822	825	0.99781	745	0.95775	824	0.99786
619	0.22484	823	0.94956	826	0.98001	826	0.9942	746	0.96002	825	0.99899
620	0.25334	824	0.94755	827	0.97985	827	1.00032	747	0.96073	826	1.00056
621	0.28566	825	0.94888	828	0.98479	828	0.99729	748	0.96289	827	0.99672
622	0.31226	826	0.95035	829	0.98356	829	0.99561	749	0.9614	828	0.99818
623	0.34247	827	0.95032	830	0.97928	830	1.00027	750	0.9604	829	1.00122
624	0.36802	828	0.95183	831	0.97833	831	0.99861	751	0.96213	830	1.0004
625	0.39263	829	0.95481	832	0.98198	832	1.00088	752	0.95982	831	0.9977
626	0.41411	830	0.95274	833	0.97738	833	0.9945	753	0.95641	832	0.9989
627	0.43909	831	0.9495	834	0.97886	834	1.00011	754	0.96592	833	0.9998
628	0.45756	832	0.95537	835	0.9843	835	0.99326	755	0.96113	834	1.00361
629	0.48143	833	0.95493	836	0.98228	836	1.00107	756	0.96724	835	1.00446
630	0.50281	834	0.95582	837	0.98144	837	0.99529	757	0.96768	836	1.00077
631	0.52194	835	0.95701	838	0.98191	838	0.99738	758	0.96882	837	0.99974
632	0.53621	836	0.9539	839	0.98197	839	0.9931	759	0.96918	838	0.99773
633	0.55654	837	0.95934	840	0.98004	840	0.99827	760	0.96757	839	1.00122
634	0.56739	838	0.96332	841	0.98202	841	0.99973	761	0.96923	840	0.99716
635	0.57919	839	0.95835	842	0.98101	842	0.99475	762	0.96749	841	0.99923
636	0.59005	840	0.95908	843	0.98468	843	0.9961	763	0.97288	842	0.99709
637	0.59818	841	0.95758	844	0.98227	844	0.99971	764	0.97284	843	0.99852
638	0.60967	842	0.95991	845	0.98589	845	1.00005	765	0.97756	844	0.99769
639	0.61751	843	0.96149	846	0.98259	846	0.9972	766	0.97276	845	1.00317
640	0.62942	844	0.96085	847	0.98378	847	0.99785	767	0.97494	846	0.99982
641	0.63739	845	0.96092	848	0.98375	848	1.00128	768	0.97991	847	1.00102
642	0.64199	846	0.96094	849	0.9862	849	0.99873	769	0.97378	848	0.99922
643	0.64937	847	0.96185	850	0.98725	850	0.99761	770	0.97157	849	1.00138
644	0.65821	848	0.96185	851	0.98455	851	1.00119	771	0.97217	850	1.00056
645	0.66388	849	0.966	852	0.98475	852	0.999	772	0.97187	851	1.00195
646	0.66961	850	0.96417	853	0.98773	853	0.99934	773	0.96979	852	1.00274
647	0.68089	851	0.96232	854	0.9854	854	0.99934	774	0.97524	853	0.99823
648	0.68098	852	0.96612	855	0.98775	855	1.00533	775	0.97887	854	0.99863
649	0.68965	853	0.96665	856	0.98492	856	1.00431	776	0.97548	855	1.00013
650	0.68934	854	0.96312	857	0.9825	857	1.00326	777	0.97775	856	1.00172
651	0.68825	855	0.96526	858	0.9876	858	1.00431	778	0.97764	857	1.00097
652	0.69326	856	0.96626	859	0.98708	859	1.00187	779	0.97678	858	1.00301
653	0.69431	857	0.9651	860	0.98838	860	1.00139	780	0.97724	859	1.00096
654	0.69572	858	0.9615	861	0.9862	861	1.00524	781	0.98203	860	1.0026
655	0.69735	859	0.968	862	0.98598	862	1.00472	782	0.97716	861	0.99985
656	0.70209	860	0.96474	863	0.98402	863	1.00102	783	0.97853	862	1.00032
657	0.70351	861	0.96886	864	0.98829	864	1.00424	784	0.98133	863	1.00255
658	0.70628	862	0.96761	865	0.98617	865	1.00353	785	0.97837	864	1.00117
659	0.70456	863	0.96912	866	0.99016	866	1.00575	786	0.97518	865	1.00294
660	0.70869	864	0.96871	867	0.98676	867	1.005	787	0.97868	866	1.00295
661	0.70468	865	0.96886	868	0.98519	868	1.00327	788	0.98035	867	0.99967
662	0.70794	866	0.96882	869	0.98755	869	1.00715	789	0.97688	868	1.00006
663	0.70783	867	0.97083	870	0.99189	870	1.00666	790	0.97894	869	1.00089
664	0.71032	868	0.9693	871	0.98689	871	1.006	791	0.97743	870	1.00253
665	0.71116	869	0.97289	872	0.98775	872	1.00209	792	0.98014	871	1.00198
666	0.71644	870	0.97053	873	0.98882	873	1.00481	793	0.97913	872	0.99994
667	0.71138	871	0.97184	874	0.98535	874	1.00942	794	0.97825	873	1.0026
668	0.71198	872	0.97028	875	0.98548	875	1.00393	795	0.97787	874	1.0013
669	0.71688	873	0.97297	876	0.98899	876	1.00429	796	0.97731	875	1.0007
670	0.72091	874	0.97133	877	0.99215	877	1.00556	797	0.97823	876	1.00581
671	0.72325	875	0.97368	878	0.98767	878	1.00142	798	0.98267	877	0.99938
672	0.72144	876	0.97337	879	0.99398	879	1.00397	799	0.98054	878	1.00024
673	0.72063	877	0.96871	880	0.99052	880	1.00195	800	0.98683	879	1.00116
674	0.72502	878	0.97524	881	0.99299	881	0.99953	801	0.98023	880	1.00199
675	0.73025	879	0.9747	882	0.99226	882	1.00674	802	0.98274	881	1.00525
676	0.7225	880	0.97525	883	0.98653	883	1.00801	803	0.98607	882	1.0021
677	0.7281	881	0.97861	884	0.99103	884	1.00395	804	0.97996	883	1.00041
678	0.73272	882	0.97503	885	0.99006	885	1.00629	805	0.98554	884	1.004
679	0.73638	883	0.97711	886	0.99377	886	1.00462	806	0.98417	885	1.00138
680	0.74104	884	0.97781	887	0.99471	887	1.00462	807	0.9827	886	1.00139
681	0.7399	885	0.97539	888	0.99535	888	1.00804	808	0.98323	887	1.00113
682	0.73654	886	0.97754	889	0.99617	889	1.00648	809	0.98117	888	1.00251
683	0.74118	887	0.975	890	0.99611	890	1.00791	810	0.98201	889	1.00167
684	0.74765	888	0.9765	891	0.99677	891	1.00567	811	0.98709	890	1.00076
685	0.74808	889	0.97716	892	0.99773	892	1.00418	812	0.98187	891	1.00304
686	0.74876	890	0.97879	893	0.99284	893	1.00695	813	0.98303	892	1.00278
687	0.74544	891	0.97561	894	1.0003	894	1.01147	814	0.98142	893	1.00358
688	0.75048	892	0.97997	895	0.99781	895	1.00429	815	0.9894	894	0.99856
689	0.75164	893	0.98082	896	0.99746	896	1.00998	816	0.98162	895	1.00127
690	0.75356	894	0.97415	897	1.00234	897	1.00071	817	0.97733	896	1.00215
691	0.75662	895	0.98142	898	1.00032	898	1.0072	818	0.98155	897	1.0032
692	0.75635	896	0.98135	899	1.00212	899	1.00924	819	0.98441	898	0.99775
693	0.75902	897	0.97736	900	1.00252	900	1.00572	820	0.9823	899	1.00175
694	0.75494	898	0.97781	901	1.00003	901	1.00917	821	0.98224	900	1.00253
695	0.75822	899	0.9813	902	1.00015	902	1.00552	822	0.98476	901	1.00317
696	0.76319	900	0.97781	903	1.00038	903	1.00284	823	0.98695	902	1.00503
697	0.76647	901	0.98118	904	1.00455	904	1.00111	824	0.98727	903	1.00574
698	0.76471	902	0.98243	905	0.99993	905	1.00137	825	0.98827	904	1.00478
699	0.77055	903	0.98111	906	1.00193	906	1.00321	826	0.98955	905	1.00559
700	0.77189	904	0.98466	907	0.9968	907	1.0057	827	0.98346	906	1.00381
701	0.77217	905	0.98334	908	0.9996	908	1.00819	828	0.98549	907	1.00579
702	0.7746	906	0.98281	909	0.9969	909	1.01131	829	0.99006	908	1.0089
703	0.78027	907	0.98444	910	1.00042	910	1.00701	830	0.99109	909	1.00342
704	0.77984	908	0.98807	911	0.99783	911	1.00872	831	0.9897	910	1.00392
705	0.77649	909	0.9858	912	0.99961	912	1.00568	832	0.9907	911	1.00452
706	0.78238	910	0.9838	913	0.99695	913	1.00357	833	0.98913	912	1.00413
707	0.78287	911	0.98378	914	1.00164	914	1.00843	834	0.98259	913	1.00318
708	0.78657	912	0.98537	915	0.99492	915	1.01192	835	0.99207	914	1.00746
709	0.7846	913	0.98774	916	0.99734	916	1.00518	836	0.98732	915	1.00756
710	0.78685	914	0.98295	917	1.00069	917	1.00808	837	0.98755	916	1.00663
711	0.79458	915	0.9779	918	0.99989	918	1.00866	838	0.98822	917	1.00568
712	0.79641	916	0.9817	919	1.00184	919	1.00197	839	0.98446	918	1.0083
713	0.79994	917	0.98707	920	1.00039	920	1.01003	840	0.98833	919	1.00316
714	0.80014	918	0.98712	921	0.99998	921	1.01016	841	0.98417	920	1.00548
715	0.79847	919	0.98341	922	0.99956	922	1.00813	842	0.98449	921	1.00282
716	0.80305	920	0.98689	923	0.99544	923	1.00662	843	0.99171	922	1.00347
717	0.80762	921	0.98333	924	0.99629	924	1.00684	844	0.98983	923	1.00414
718	0.8094	922	0.98816	925	0.99998	925	1.00734	845	0.99409	924	1.00711
719	0.81345	923	0.98035	926	0.99957	926	1.00519	846	0.98439	925	1.00486
720	0.81353	924	0.99097	927	0.99921	927	1.00663	847	0.9889	926	1.00368
721	0.81546	925	0.98833	928	1.00018	928	1.00844	848	0.98779	927	1.00391
722	0.81748	926	0.98766	929	0.99792	929	1.00568	849	0.99129	928	1.00413
723	0.82231	927	0.98783	930	1.00019	930	1.0148	850	0.98954	929	1.00513
724	0.81726	928	0.99016	931	0.99995	931	1.00548	851	0.99055	930	1.00388
725	0.82348	929	0.98708	932	0.99956	932	1.00876	852	0.99132	931	1.00534
726	0.82613	930	0.98817	933	1.00376	933	1.0039	853	0.99159	932	1.00216
727	0.82605	931	0.98844	934	0.9979	934	1.00866	854	0.99218	933	1.00453
728	0.82349	932	0.98951	935	1.00157	935	1.00731	855	0.99209	934	1.00514
729	0.8296	933	0.9911	936	1.00044	936	1.0072	856	0.99444	935	1.00332
730	0.82747	934	0.9889	937	1.00173	937	1.00784	857	0.99498	936	1.0034
731	0.82928	935	0.9873	938	1.00279	938	1.00758	858	0.99022	937	1.00231
732	0.83438	936	0.98898	939	1.00306	939	1.00757	859	0.99236	938	1.00277
733	0.83346	937	0.98671	940	1.00067	940	1.00693	860	0.99011	939	1.00105
734	0.83756	938	0.9898	941	1.00091	941	1.00719	861	0.99446	940	1.00517
735	0.83526	939	0.99159	942	1.00269	942	1.00235	862	0.99188	941	1.00491
736	0.83635	940	0.99022	943	1.00067	943	1.00636	863	0.98945	942	1.00141
737	0.83984	941	0.98861	944	1.00354	944	1.00711	864	0.98663	943	1.00431
738	0.84337	942	0.99099	945	1.00261	945	1.00482	865	0.98804	944	1.00194
739	0.83708	943	0.99154	946	0.99982	946	1.00659	866	0.99554	945	1.00349
740	0.84192	944	0.99062	947	1.00389	947	1.00818	867	0.99053	946	1.00339
741	0.84204	945	0.98741	948	1.00195	948	1.00971	868	0.99486	947	1.0045
742	0.84778	946	0.99418	949	1.00129	949	1.00931	869	0.99195	948	1.00389
743	0.84841	947	0.99451	950	0.99918	950	1.0084	870	0.99505	949	1.00475
744	0.84699	948	0.98819	951	1.00205	951	1.0073	871	0.99246	950	1.00378
745	0.8455	949	0.99568	952	1.00016	952	1.00775	872	0.99483	951	1.00371
746	0.84973	950	0.99365	953	1.0005	953	1.00897	873	0.99032	952	1.00361
747	0.84846	951	0.98795	954	1.00187	954	1.0063	874	0.99699	953	0.99916
748	0.85365	952	0.99071	955	1	955	1.00701	875	0.99745	954	1.00345
749	0.85787	953	0.99077	956	1.00493	956	1.00248	876	0.99247	955	1.00212
750	0.85029	954	0.98659	957	0.99773	957	1.00687	877	0.99164	956	1.00425
751	0.85343	955	0.98484	958	1.00229	958	1.00812	878	0.9931	957	1.00584
752	0.85563	956	0.99004	959	0.99802	959	1.00539	879	0.98841	958	1.00265
753	0.85759	957	0.99064	960	1.00187	960	1.00573	880	0.99509	959	1.00141
754	0.85664	958	0.99168	961	1.00452	961	1.00653	881	0.98937	960	1.00186
755	0.85899	959	0.98907	962	1.00333	962	1.00999	882	0.99553	961	1.00028
756	0.86032	960	0.99169	963	0.99779	963	1.0089	883	0.99407	962	1.003
757	0.8614	961	0.98895	964	1.004	964	1.01067	884	0.99306	963	1.00443
758	0.86482	962	0.99188	965	1.00224	965	1.01009	885	0.9915	964	1.00391
759	0.86429	963	0.9918	966	1.00292	966	1.01102	886	0.99484	965	0.99999
760	0.86506	964	0.99169	967	1.00551	967	1.00712	887	0.99588	966	1.00356
761	0.86177	965	0.99183	968	1.00598	968	1.00885	888	0.99451	967	1.00399
762	0.8673	966	0.99162	969	1.00518	969	1.00822	889	0.99785	968	1.00373
763	0.86623	967	0.98884	970	1.00371	970	1.00706	890	0.99424	969	1.00341
764	0.86606	968	0.99027	971	1.00252	971	1.01046	891	0.99439	970	1.00209
765	0.86571	969	0.9892	972	1.00492	972	1.01275	892	0.99842	971	0.99988
766	0.86604	970	0.99243	973	1.00197	973	1.00759	893	0.99754	972	1.00332
767	0.8726	971	0.99379	974	1.0083	974	1.01047	894	0.99663	973	1.00257
768	0.86945	972	0.99277	975	0.99976	975	1.00701	895	0.99433	974	1.00497
769	0.86705	973	0.99215	976	0.9993	976	1.01003	896	0.99332	975	1.00088
770	0.87096	974	0.99437	977	1.0009	977	1.01117	897	0.9927	976	1.00165
771	0.8719	975	0.99604	978	1.00473	978	1.00502	898	0.99628	977	1.00119
772	0.87786	976	0.99375	979	0.99696	979	1.01003	899	0.99669	978	1.0015
773	0.87551	977	0.99543	980	1.00602	980	1.00624	900	0.99339	979	1.00016
774	0.87336	978	0.99021	981	1.00198	981	1.00581	901	0.99213	980	1.00148
775	0.87385	979	0.99348	982	0.99709	982	1.00898	902	0.99201	981	1.00251
776	0.87101	980	0.99419	983	0.98804	983	1.00842	903	0.99612	982	1.00687
777	0.87713	981	0.99551	984	0.99328	984	1.01006	904	0.99014	983	1.00142
778	0.87549	982	0.99126	985	0.99593	985	1.00914	905	0.99549	984	1.00185
779	0.87216	983	0.99076	986	0.99883	986	1.00444	906	0.99565	985	1.00159
780	0.87951	984	0.99577	987	1.00008	987	1.00548	907	1.00045	986	1.00033
781	0.87852	985	0.99309	988	1.00139	988	1.00884	908	1.00027	987	1.00221
782	0.88339	986	0.99786	989	1.00317	989	1.00688	909	0.99727	988	1.00113
783	0.88523	987	0.99659	990	0.99974	990	1.00776	910	0.99881	989	0.99987
784	0.8826	988	0.99626	991	1.00445	991	1.01076	911	0.99599	990	1.00313
785	0.8867	989	0.99537	992	0.99955	992	1.01018	912	0.99553	991	1.00169
786	0.88648	990	0.9952	993	1.0039	993	1.00631	913	0.9995	992	1.00093
787	0.8883	991	0.9906	994	1.00145	994	1.00987	914	0.99673	993	1.00119
788	0.88346	992	0.99693	995	1.00107	995	1.0075	915	0.99189	994	0.99803
789	0.88999	993	0.99699	996	1.00671	996	1.01012	916	0.9991	995	1.00167
790	0.89014	994	0.99391	997	1.00364	997	1.00627	917	1.0032	996	1.00135
791	0.89172	995	0.99679	998	1.00762	998	1.00852	918	0.9983	997	1.00239
792	0.89707	996	0.99608	999	1.00181	999	1.00741	919	0.99642	998	1.0028
793	0.89248	997	0.998	1000	1.00574	1000	1.00168	920	0.99669	999	0.99855
794	0.89206	998	0.99397	1001	1.00238	1001	1.00871	921	0.99501	1000	1.00076
795	0.89973	999	0.99544	1002	1.00591	1002	1.00829	922	0.99192	1001	1.00336
796	0.89326	1000	1.0049	1003	1.00348	1003	1.00756	923	0.99812	1002	1.00014
797	0.89801	1001	0.99721	1004	1.00156	1004	1.00651	924	0.99472	1003	1.00391
798	0.8956	1002	0.99155	1005	1.00912	1005	1.00906	925	0.9978	1004	1.00435
799	0.89628	1003	0.99512	1006	1.00941	1006	1.00508	926	0.99642	1005	1.00257
800	0.89728	1004	0.99394	1007	1.00534	1007	1.00949	927	0.99399	1006	1.00079
801	0.89961	1005	0.9948	1008	1.00569	1008	1.00771	928	1.00108	1007	1.00471
802	0.89925	1006	0.99337	1009	1.01098	1009	1.00693	929	0.99683	1008	0.99936
803	0.90347	1007	0.99779	1010	1.00832	1010	1.00304	930	0.99473	1009	1.00132
804	0.89816	1008	0.9963	1011	1.0067	1011	1.00453	931	0.99604	1010	0.9989
805	0.90411	1009	0.99314	1012	1.00748	1012	1.00689	932	0.99508	1011	1.00037
806	0.89911	1010	0.99696	1013	1.0041	1013	1.00191	933	0.99607	1012	0.9992
807	0.90122	1011	0.99469	1014	1.01194	1014	1.00171	934	0.99642	1013	1.00129
808	0.90432	1012	0.99522	1015	1.00844	1015	1.00454	935	0.99417	1014	1.00046
809	0.90496	1013	0.99145	1016	1.00865	1016	1.00533	936	0.9974	1015	1.00589
810	0.9028	1014	1.00034	1017	1.00833	1017	1.00484	937	1.00004	1016	1.00551
811	0.90373	1015	0.99241	1018	1.00456	1018	1.00751	938	0.99956	1017	1.00767
812	0.90835	1016	0.99742	1019	1.00954	1019	1.00291	939	0.99477	1018	1.00924
813	0.90322	1017	0.99883	1020	1.00874	1020	1.00019	940	0.99459	1019	1.00963
814	0.91111	1018	0.99597	1021	1.00611	1021	1.00716	941	0.99016	1020	1.01056
815	0.90622	1019	0.99729	1022	1.00439	1022	1.00329	942	0.99174	1021	1.00889
816	0.90675	1020	0.99928	1023	1.00765	1023	1.00538	943	0.9956	1022	1.0109
817	0.90535	1021	0.99626	1024	1.00207	1024	1.00381	944	0.98817	1023	1.0108
818	0.91446	1022	0.99632	1025	1.00231	1025	1.00794	945	0.99904	1024	1.01351
819	0.90892	1023	0.99461	1026	1.00559	1026	1.00428	946	0.99261	1025	1.0133
820	0.90546	1024	0.99677	1027	1.00452	1027	1.0057	947	0.99323	1026	1.01033
821	0.91386	1025	0.99662	1028	1.00818	1028	0.99967	948	0.99305	1027	1.01068
822	0.90992	1026	0.9948	1029	1.00659	1029	1.00208	949	0.99	1028	1.01424
823	0.91292	1027	0.9978	1030	1.00312	1030	1.00209	950	0.99216	1029	1.0098
824	0.9169	1028	0.99753	1031	1.00689	1031	1.00709	951	0.99611	1030	1.01176
825	0.91092	1029	0.99542	1032	1.00664	1032	1.00272	952	0.99285	1031	1.01071
826	0.91562	1030	0.99867	1033	1.00966	1033	1.00526	953	0.99247	1032	1.00804
827	0.91365	1031	0.9938	1034	1.00328	1034	1.00093	954	0.99051	1033	1.00785
828	0.92114	1032	0.99444	1035	1.0072	1035	1.0032	955	0.99091	1034	1.00605
829	0.91884	1033	0.99934	1036	1.00673	1036	1.00258	956	0.99608	1035	1.00775
830	0.92287	1034	0.99875	1037	1.01027	1037	1.00135	957	0.99518	1036	1.0043
831	0.91933	1035	0.99752	1038	1.00737	1038	1.00168	958	0.99212	1037	1.00851
832	0.92326	1036	0.99687	1039	1.00412	1039	0.99926	959	0.99005	1038	1.01037
833	0.91967	1037	0.9981	1040	1.00814	1040	1.00069	960	0.99499	1039	1.00816
834	0.92325	1038	0.99549	1041	1.00898	1041	1.00138	961	0.99445	1040	1.00685
835	0.92316	1039	0.99835	1042	1.00642	1042	0.9982	962	0.99356	1041	1.00648
836	0.92152	1040	1.00116	1043	1.00627	1043	0.99335	963	0.99314	1042	1.00601
837	0.92229	1041	1.00111	1044	1.01076	1044	0.99434	964	0.99147	1043	1.00765
838	0.92395	1042	1.00035	1045	1.00461	1045	0.99407	965	0.99076	1044	1.00769
839	0.92635	1043	1.00011	1046	1.00828	1046	0.99573	966	0.99206	1045	1.0056
840	0.92568	1044	0.99985	1047	1.00541	1047	0.98756	967	0.99588	1046	1.00467
841	0.9259	1045	0.99899	1048	1.01046	1048	0.98746	968	0.99445	1047	1.00363
842	0.9246	1046	1.0009	1049	1.01171	1049	0.98838	969	0.99083	1048	1.0114
843	0.92951	1047	1.00066	1050	1.00905	1050	0.99062	970	0.9918	1049	1.00986
844	0.92627	1048	0.99863	1051	1.01078	1051	0.98653	971	0.99111	1050	1.00713
845	0.92448	1049	1.00357	1052	1.00845	1052	0.98822	972	0.99257	1051	1.00311
846	0.93092	1050	0.99896	1053	1.00372	1053	0.99157	973	0.9936	1052	1.00449
847	0.92825	1051	0.99721	1054	1.00657	1054	0.98966	974	0.99792	1053	1.0018
848	0.93369	1052	1.00277	1055	1.00839	1055	0.99262	975	0.9934	1054	0.9998
849	0.9298	1053	0.99796	1056	1.00813	1056	0.98987	976	0.99124	1055	0.99643
850	0.93075	1054	1.00328	1057	1.00867	1057	0.99266	977	0.99192	1056	0.9949
851	0.93431	1055	0.99947	1058	1.00471	1058	0.99086	978	0.99274	1057	1.00058
852	0.92997	1056	0.999	1059	1.00183	1059	0.99125	979	0.99672	1058	0.99554
853	0.93687	1057	1.00133	1060	1.00394	1060	0.99149	980	0.9939	1059	0.99982
854	0.93683	1058	1.00437	1061	1.00337	1061	0.99108	981	0.98716	1060	0.99655
855	0.93804	1059	1.00109	1062	1.00496	1062	0.99756	982	0.99142	1061	0.99654
856	0.935	1060	1.00179	1063	1.00218	1063	0.99589	983	0.99184	1062	0.99575
857	0.93427	1061	0.99792	1064	1.00676	1064	0.99828	984	0.99172	1063	1.00069
858	0.9365	1062	0.99771	1065	1.00219	1065	0.99406	985	0.9967	1064	1.00048
859	0.93566	1063	0.99985	1066	1.00667	1066	0.99352	986	0.99283	1065	0.99755
860	0.93749	1064	0.99993	1067	1.00965	1067	0.99607	987	0.99385	1066	0.99777
861	0.93871	1065	1.00059	1068	1.00508	1068	0.99645	988	0.98916	1067	0.99715
862	0.93799	1066	1.00637	1069	1.00652	1069	0.99663	989	0.99121	1068	0.99703
863	0.93879	1067	1.00007	1070	1.00388	1070	0.99348	990	0.98957	1069	0.99654
864	0.94224	1068	0.99782	1071	1.00755	1071	1.00232	991	0.99187	1070	1.00064
865	0.93999	1069	1.0007	1072	1.00472	1072	0.99796	992	0.98942	1071	1.00074
866	0.94331	1070	1.00254	1073	1.00365	1073	0.99963	993	0.9933	1072	0.99991
867	0.94217	1071	1.00068	1074	1.00155	1074	1.00056	994	0.991	1073	0.99872
868	0.93939	1072	0.99858	1075	1.00203	1075	0.99941	995	0.99157	1074	0.99783
869	0.9414	1073	0.99833	1076	1.00517	1076	0.99744	996	0.9865	1075	0.99753
870	0.94821	1074	0.99622	1077	1.00208	1077	1.0006	997	0.99387	1076	0.99732
871	0.9452	1075	0.99879	1078	1.00189	1078	0.99887	998	0.99451	1077	0.99929
872	0.94518	1076	1.00035	1079	1.00374	1079	0.99998	999	0.99329	1078	0.99813
873	0.9443	1077	0.99882	1080	1.00397	1080	1.00417	1000	0.98796	1079	1.00033
874	0.94469	1078	1.00028	1081	1.00441	1081	1.00453	1001	0.99207	1080	0.99782
875	0.94481	1079	1.00115	1082	1.0027	1082	1.00026	1002	0.99408	1081	0.99638
876	0.9446	1080	0.99628	1083	1.00512	1083	0.99726	1003	0.99179	1082	0.99684
877	0.94751	1081	1.00555	1084	1.00198	1084	1.0028	1004	0.99274	1083	1.00003
878	0.94403	1082	1.00061	1085	1.00152	1085	0.99982	1005	0.98911	1084	0.99389
879	0.95059	1083	0.99965	1086	1.00454	1086	0.99579	1006	0.99378	1085	0.99887
880	0.95389	1084	0.99402	1087	1.00367	1087	0.99803	1007	0.99762	1086	0.99593
881	0.94675	1085	1.00074	1088	1.00133	1088	1.0014	1008	0.99425	1087	0.99322
882	0.95048	1086	1.00142	1089	1.00088	1089	1.00103	1009	0.99087	1088	0.99705
883	0.94818	1087	1.0014	1090	1.00449	1090	0.99888	1010	0.99257	1089	0.99618
884	0.95164	1088	1.00268	1091	1.0004	1091	0.99607	1011	0.99351	1090	0.99772
885	0.95067	1089	0.99581	1092	1.00116	1092	1.0002	1012	0.99524	1091	0.99444
886	0.94985	1090	0.99967	1093	1.00134	1093	1.00505	1013	0.99718	1092	0.99769
887	0.95112	1091	0.99773	1094	1.00231	1094	0.99853	1014	0.99134	1093	0.99578
888	0.95597	1092	0.99978	1095	1.00273	1095	0.99697	1015	0.9963	1094	0.99719
889	0.95555	1093	1.00251	1096	0.99888	1096	1.00201	1016	0.99844	1095	0.99787
890	0.95444	1094	0.9994	1097	1.0017	1097	1.00217	1017	0.99226	1096	0.99681
891	0.95035	1095	0.998	1098	0.99957	1098	0.99643	1018	0.99397	1097	0.99502
892	0.9518	1096	1.00093	1099	1.00452	1099	0.99741	1019	0.99186	1098	0.99787
893	0.95504	1097	0.99898	1100	1.0019	1100	0.99663	1020	0.99008	1099	0.99579
894	0.95572	1098	1.00013	1101	0.99854	1101	0.99968	1021	0.98935	1100	0.99519
895	0.95779	1099	0.9995	1102	1.00293	1102	0.9971	1022	0.99487	1101	0.99441
896	0.95267	1100	1.00109	1103	0.99822	1103	1.00091	1023	0.99072	1102	0.99356
897	0.9574	1101	0.99836	1104	0.99657	1104	1.00249	1024	0.99465	1103	0.9943
898	0.95316	1102	0.99724	1105	1.00237	1105	0.99609	1025	0.99142	1104	0.99686
899	0.95731	1103	0.99909	1106	1.00148	1106	0.99501	1026	1.00424	1105	0.99733
900	0.95955	1104	0.9997	1107	1.00148	1107	1.00502	1027	1.00025	1106	0.99758
901	0.95809	1105	1.00203	1108	1.00295	1108	0.99989	1028	0.99687	1107	0.99467
902	0.95523	1106	1.00024	1109	1.0005	1109	1.00204	1029	1.00075	1108	0.99311
903	0.9624	1107	0.99897	1110	1.0054	1110	0.99778	1030	0.99672	1109	0.99682
904	0.95632	1108	0.9972	1111	1.0007	1111	0.99727	1031	0.99589	1110	0.99478
905	0.95795	1109	0.99867	1112	1.00489	1112	1.00182	1032	0.9956	1111	0.99287
906	0.96039	1110	1.00268	1113	1.00159	1113	1.00089	1033	1.00259	1112	0.9922
907	0.95907	1111	0.99666	1114	0.99968	1114	0.99856	1034	1.0042	1113	0.99263
908	0.95936	1112	0.99812	1115	0.99935	1115	1.00042	1035	1.00162	1114	0.99385
909	0.95733	1113	0.99685	1116	0.99615	1116	0.99736	1036	1.00255	1115	0.99302
910	0.95963	1114	0.99342	1117	0.99675	1117	0.99555	1037	0.99892	1116	0.99566
911	0.9611	1115	0.99941	1118	0.99787	1118	1.0002	1038	1.0006	1117	0.9932
912	0.96299	1116	1.00068	1119	1.00003	1119	0.99775	1039	1.00254	1118	0.99242
913	0.96089	1117	1.0004	1120	0.99589	1120	0.99641	1040	0.99764	1119	0.99299
914	0.96336	1118	1.00096	1121	0.99628	1121	0.99529	1041	0.99647	1120	0.99086
915	0.96376	1119	0.99875	1122	1.00095	1122	0.99904	1042	0.9992	1121	0.99107
916	0.96536	1120	0.99483	1123	0.99656	1123	0.99534	1043	1.00115	1122	0.99323
917	0.95981	1121	1.0031	1124	0.99494	1124	0.99619	1044	1.00294	1123	0.99212
918	0.96477	1122	1.00039	1125	1.00053	1125	0.99773	1045	0.99943	1124	0.99081
919	0.96777	1123	0.99776	1126	1.00022	1126	0.99687	1046	1.00134	1125	0.99375
920	0.9674	1124	0.99601	1127	0.99769	1127	0.99815	1047	1.00207	1126	0.98946
921	0.96828	1125	0.99872	1128	0.9975	1128	0.99943	1048	0.9965	1127	0.9928
922	0.97246	1126	0.99734	1129	0.99602	1129	0.99961	1049	0.9971	1128	0.99204
923	0.9701	1127	0.99821	1130	0.9976	1130	0.99964	1050	1.00576	1129	0.99159
924	0.96956	1128	0.99589	1131	0.99961	1131	0.99458	1051	1.00208	1130	0.9933
925	0.96411	1129	0.99919	1132	0.99736	1132	0.99574	1052	0.99698	1131	0.98811
926	0.9651	1130	0.99997	1133	0.99772	1133	0.99485	1053	0.99749	1132	0.99078
927	0.96655	1131	0.99628	1134	0.99742	1134	0.99835	1054	1.00101	1133	0.9899
928	0.96855	1132	0.99925	1135	0.9971	1135	0.99841	1055	0.99984	1134	0.99204
929	0.96642	1133	0.9981	1136	0.99851	1136	0.99431	1056	0.99828	1135	0.9873
930	0.96949	1134	1.00126	1137	1.00035	1137	1.00046	1057	0.99781	1136	0.99131
931	0.96796	1135	1.00049	1138	0.99878	1138	1.00004	1058	0.99519	1137	0.99186
932	0.96956	1136	1.00149	1139	0.99687	1139	0.99667	1059	0.9988	1138	0.99241
933	0.9686	1137	0.99964	1140	0.99798	1140	0.99776	1060	0.995	1139	0.99153
934	0.96987	1138	1.00106	1141	0.99757	1141	0.99979	1061	1.00011	1140	0.99142
935	0.97305	1139	0.99874	1142	0.99475	1142	0.99821	1062	0.99779	1141	0.98758
936	0.96981	1140	0.99772	1143	0.99794	1143	1.00064	1063	1.00329	1142	0.98825
937	0.97379	1141	0.99933	1144	0.9915	1144	0.99471	1064	0.99966	1143	0.98777
938	0.97237	1142	0.99666	1145	0.99593	1145	0.99444	1065	0.99654	1144	0.99002
939	0.97139	1143	0.99531	1146	0.99679	1146	0.99808	1066	0.99763	1145	0.99239
940	0.97119	1144	0.99949	1147	0.99434	1147	0.99505	1067	1.00073	1146	0.98952
941	0.96732	1145	1.00082	1148	0.99806	1148	0.99808	1068	0.99827	1147	0.99351
942	0.97288	1146	0.9995	1149	0.99516	1149	0.99393	1069	0.99561	1148	0.9928
943	0.97505	1147	0.99811	1150	0.99616	1150	0.99244	1070	0.99868	1149	0.99443
944	0.96894	1148	0.99745	1151	0.99648	1151	0.99055	1071	0.99293	1150	0.99621
945	0.9736	1149	0.99569	1152	0.99634	1152	0.99168	1072	0.99393	1151	1.00017
946	0.97481	1150	0.99972	1153	0.9964	1153	0.99537	1073	0.9986	1152	0.9978
947	0.97228	1151	1.00126	1154	0.99615	1154	0.99621	1074	0.99618	1153	0.99914
948	0.97455	1152	0.99756	1155	0.99601	1155	0.99139	1075	0.99842	1154	0.9982
949	0.97492	1153	0.9993	1156	0.99656	1156	0.99366	1076	0.99492	1155	0.99877
950	0.97637	1154	0.99639	1157	0.99391	1157	0.99819	1077	0.9997	1156	0.99797
951	0.97464	1155	1.00073	1158	0.99886	1158	0.99436	1078	1.00015	1157	0.99501
952	0.97627	1156	1.00144	1159	0.9995	1159	0.99452	1079	1.003	1158	0.99589
953	0.97402	1157	0.9978	1160	1.00015	1160	0.99071	1080	0.9962	1159	0.99823
954	0.97224	1158	1.00131	1161	0.9962	1161	0.99462	1081	0.99351	1160	0.99375
955	0.97525	1159	1.0053	1162	0.99538	1162	0.99422	1082	1.00004	1161	0.99095
956	0.97647	1160	0.99951	1163	0.99724	1163	0.9967	1083	0.99921	1162	0.99522
957	0.97877	1161	1.00401	1164	0.99999	1164	0.99523	1084	1.0071	1163	0.99177
958	0.97627	1162	0.99817	1165	0.99698	1165	0.99275	1085	0.99956	1164	0.99395
959	0.97742	1163	0.9999	1166	1.00029	1166	0.99308	1086	0.99728	1165	0.99496
960	0.98025	1164	1.00023	1167	0.99626	1167	0.99318	1087	0.99984	1166	0.99114
961	0.97918	1165	1.00206	1168	0.99859	1168	0.99241	1088	0.99863	1167	0.99251
962	0.98139	1166	1.00199	1169	0.99801	1169	0.99588	1089	1.00326	1168	0.99123
963	0.97968	1167	1.00222	1170	0.99925	1170	0.99134	1090	1.00051	1169	0.99381
964	0.98345	1168	1.00144	1171	1.00161	1171	0.99031	1091	1.00622	1170	0.99022
965	0.98024	1169	0.99951	1172	0.99668	1172	0.99154	1092	1.00401	1171	0.98992
966	0.98123	1170	1.00005	1173	0.99737	1173	0.9925	1093	1.00618	1172	0.9914
967	0.98569	1171	1.00232	1174	1.00246	1174	0.99381	1094	1.00367	1173	0.98717
968	0.98129	1172	1.00262	1175	0.99556	1175	0.99317	1095	1.00374	1174	0.98809
969	0.98225	1173	1.00056	1176	0.99246	1176	0.99311	1096	1.00952	1175	0.99047
970	0.98182	1174	1.00118	1177	0.99364	1177	0.98845	1097	1.00327	1176	0.98906
971	0.98441	1175	1.00226	1178	0.99379	1178	0.99242	1098	1.00195	1177	0.99284
972	0.98349	1176	1.00068	1179	0.99599	1179	0.98878	1099	1.0037	1178	0.99027
973	0.98352	1177	0.9985	1180	1	1180	0.99376	1100	1.00421	1179	0.99002
974	0.9833	1178	1.00003	1181	0.99737	1181	0.98963	1101	1.00535	1180	0.9895
975	0.9831	1179	1.00321	1182	0.99598	1182	0.98994	1102	1.00631	1181	0.99082
976	0.98384	1180	1.00173	1183	0.99241	1183	0.98727	1103	1.00212	1182	0.98848
977	0.98909	1181	1.00248	1184	0.9943	1184	0.98907	1104	1.0101	1183	0.98923
978	0.98229	1182	1.00472	1185	0.99168	1185	0.98962	1105	1.00623	1184	0.98521
979	0.98384	1183	1.00754	1186	0.99609	1186	0.98931	1106	1.00719	1185	0.98825
980	0.98571	1184	1.00276	1187	0.99457	1187	0.99486	1107	1.00693	1186	0.99238
981	0.98616	1185	1.00175	1188	0.9933	1188	0.99175	1108	1.00406	1187	0.99091
982	0.98598	1186	1.00231	1189	0.99486	1189	0.99459	1109	1.00869	1188	0.98968
983	0.98641	1187	1.00026	1190	0.99362	1190	0.98644	1110	1.00667	1189	0.98573
984	0.98946	1188	1.00336	1191	0.98845	1191	0.98838	1111	1.00278	1190	0.98743
985	0.98228	1189	1.00019	1192	0.98937	1192	0.98675	1112	1.00387	1191	0.98903
986	0.9834	1190	1.00561	1193	0.9877	1193	0.99283	1113	1.0065	1192	0.98601
987	0.98419	1191	1.00027	1194	0.99123	1194	0.98561	1114	1.00649	1193	0.9864
988	0.98658	1192	1.0052	1195	0.9915	1195	0.99396	1115	1.00013	1194	0.98993
989	0.99133	1193	1.00358	1196	0.99355	1196	0.98949	1116	0.99842	1195	0.98793
990	0.98665	--		1197	0.99319	1197	0.98883	1117	0.99458	1196	0.98794
991	0.98506	--		1198	0.99235	1198	0.98639	1118	0.99751	1197	0.98728
992	0.99028	--		1199	0.98934			1119	1.00564	1198	0.98508
993	0.99057	--						1120	0.999	1199	0.98772
994	0.99274	--						1121	1.00317	1200	0.98419
995	0.98855	--						1122	1.00228	1201	0.9856
996	0.98893	--						1123	1.00891	1202	0.98625
997	0.99059	--						1124	0.99867	1203	0.98604
998	0.99038	--						1125	1.00607	1204	0.98709
999	0.99182	--						1126	1.00371	1205	0.98313
1000	0.98928							1127	1.00207	1206	0.98621
1001	0.98958							1128	1.00381	1207	0.98783
1002	0.98947							1129	1.00076	1208	0.98721
1003	0.99263							1130	1.0036	1209	0.9857
1004	0.98929							1131	0.99779	1210	0.98561
1005	0.99358							1132	1.002	1211	0.98535
1006	0.99156							1133	1.00359	1212	0.9853
1007	0.99441							1134	1.00591	1213	0.9826
1008	0.99257							1135	1.00121	1214	0.98366
1009	0.99265							1136	1.00217	1215	0.98504
1010	0.99251							1137	1.00497	1216	0.98274
1011	0.99685							1138	1.00443	1217	0.98339
1012	0.99298							1139	1.00048	1218	0.98379
1013	0.99599							1140	1.00115	1219	0.98412
1014	0.99703							1141	0.99848	1220	0.97842
1015	0.98719							1142	1.0015	1221	0.98042
1016	0.99077							1143	1.00547	1222	0.98249
1017	0.9936							1144	1.00304	1223	0.98182
1018	0.99709							1145	1.00065	1224	0.985
1019	0.99177							1146	1.00162	1225	0.98378
1020	0.99896							1147	0.9994	1226	0.97968
1021	0.99569							1148	0.9998	1227	0.9792
1022	0.99447							1149	1.00464	1228	0.98053
1023	0.99083							1150	0.99897	1229	0.98542
1024	0.99503							1151	1.00029	1230	0.97843
1025	0.99768							1152	1.00068	1231	0.98185
1026	0.99572							1153	0.99969	1232	0.9787
1027	0.99603							1154	1.00097	1233	0.97666
1028	0.99766							1155	0.99941	1234	0.97679
1029	0.99492							1156	0.9992	1235	0.97862
1030	0.99797							1157	1.00151	1236	0.98129
1031	0.99836							1158	1.00095	1237	0.97859
1032	0.99068							1159	0.99677	1238	0.98095
1033	0.99382							1160	0.99902	1239	0.9791
1034	0.99507							1161	0.99983	1240	0.97729
1035	0.99734							1162	1.00118	1241	0.97767
1036	0.99752							1163	1.0008	1242	0.97931
1037	0.99487							1164	0.99745	1243	0.97871
1038	0.99947							1165	0.99781	1244	0.97574
1039	0.99373							1166	1.00549	1245	0.98168
1040	0.99404							1167	1.00014	1246	0.97756
1041	0.99937							1168	1.00069	1247	0.97839
1042	0.99613							1169	0.99893	1248	0.97671
1043	0.9993							1170	0.99523	1249	0.97822
1044	0.9963							1171	0.99825	1250	0.97845
1045	0.99617							1172	0.99887	1251	0.97978
1046	1.00217							1173	0.99977	1252	0.97762
1047	0.99598							1174	0.99614	1253	0.97662
1048	0.99692							1175	0.99859	1254	0.97797
1049	0.98604							1176	0.99525	1255	0.97432
1050	0.98149							1177	0.99637	1256	0.97233
1051	0.98054							1178	0.99734	1257	0.97638
1052	0.97703							1179	0.99489	1258	0.97779
1053	0.98333							1180	0.99583	1259	0.9771
1054	0.99209							1181	0.99904	1260	0.97229
1055	0.98812							1182	1.00465	1261	0.97748
1056	0.99034							1183	0.99754	1262	0.97841
1057	0.99497							1184	0.99221	1263	0.98108
1058	0.99283							1185	1.00214	1264	0.97774
1059	0.99795							1186	1.00357	1265	0.97625
1060	0.99206							1187	1.00234	1266	0.97472
1061	0.99562							1188	0.99643	1267	0.97169
1062	0.9954							1189	0.992	1268	0.97563
1063	0.99175							1190	1.00259
1064	0.99949							1191	1.00295
1065	0.99964							1192	1.00349
1066	0.99891							1193	1.00053
1067	0.98986							1194	1.00368
1068	0.99794							1195	1.00313
1069	0.99574							1196	1.00077
1070	0.99916							1197	1.00274
1071	0.99543							1198	0.99894
1072	0.99765							1199	1.0047
1073	0.99563							1200	1.00068
1074	0.99461
1075	1.00071
1076	1.00135
1077	1.00183
1078	1.00039
1079	0.99876
1080	0.99768
1081	0.9967
1082	1.0014
1083	0.999
1084	0.999
1085	0.99674
1086	0.99377
1087	0.99763
1088	1.00369
1089	0.99188
1090	1.00222
1091	1.00026
1092	0.99704
1093	1.00214
1094	1.00273
1095	0.99808
1096	0.99626
1097	0.99847
1098	0.99912
1099	1.00279
1100	1.00292
1101	0.99855
1102	0.99891
1103	1.00161
1104	1.00557
1105	0.99725
1106	1.00244
1107	1.00159
1108	1.00521
1109	0.99712
1110	0.99861
1111	0.9986
1112	0.99989
1113	0.99994
1114	0.99646
1115	1.00161
1116	0.99983
1117	1.0021
1118	1.00067
1119	1.00031
1120	1.00052
1121	1.00239
1122	1.00081
1123	1.0007
1124	0.99682
1125	0.99537
1126	0.99983
1127	1.00128
1128	0.99867
1129	0.99775
1130	0.9995
1131	1.0008
1132	1.00203
1133	0.99704
1134	0.99813
1135	1.00267
1136	1.00157
1137	1.00155
1138	0.99521
1139	1.00381
1140	1.00201
1141	0.99929
1142	1.00149
1143	1.00241
1144	1.00068
1145	0.99909
1146	1.00183
1147	1.00209
1148	1.0011
1149	1.00261
1150	0.99473
1151	1.00454
1152	1.00188
1153	1.00108
1154	1.00453
1155	0.99972
1156	1.00325
1157	0.99488
1158	1.00073
1159	1.00239
1160	1.00106
1161	1.00233
1162	1.00201
1163	0.99801
1164	1.00018
1165	1.00186
1166	1.00196
1167	1.00244
1168	0.99968
1169	1.00638
1170	0.99848
1171	1.0011
1172	0.99554
1173	0.99592
1174	0.99639
1175	0.99844
1176	1.00269
1177	0.99832
1178	0.99964
1179	1.00231
1180	1.00035
1181	0.99763
1182	1.00344
1183	1.00045
1184	0.99897
1185	0.9979
1186	0.99819
1187	0.99877
1188	0.99961
1189	0.99956
1190	0.99707
1191	0.99465
1192	0.99693
1193	1.00353
1194	0.99794
1195	1.00091
1196	0.99782
1197	0.99627
1198	1.00327
1199	1.00305
1200	0.99691
1201	1.00267
1202	0.99952
1203	0.99852
1204	0.99544
1205	0.99855
1206	1.00246
1207	1.00075
1208	1.00117
1209	0.9976
1210	0.9985
1211	0.99948
1212	1.00045
1213	0.99723
1214	1.00093
1215	1.00101
1216	1.00029
1217	1.00132
1218	0.99158
1219	1.00307
1220	0.9984
1221	0.99687
1222	1.0003
1223	1.00324
1224	1.00554
1225	0.99886
1226	0.99986
1227	1.00071

## Sheet: Figure S1e
CHROMATOGRAM
Staphylococcus aureus extract analysis
RAW Data points: 2915
Time	Intensity
15.0056	16360196
15.0232	13622507
15.0407	12564931
15.0585	11377017
15.0763	8656317
15.094	4925385
15.1118	3539485
15.1296	2419849
15.1474	2889283
15.1652	2491050
15.183	2519419
15.2008	1902501
15.2186	2026768
15.2363	1327563
15.2541	1122360
15.2719	958896
15.2897	900528
15.3075	934745
15.3253	1190000
15.3431	1128791
15.3608	1199687
15.3786	981385
15.3964	947703
15.4142	867454
15.432	1062861
15.4497	1261403
15.4675	1665993
15.4853	1756031
15.5031	1891847
15.5209	2101459
15.5387	2365504
15.5564	2223605
15.5742	2235678
15.592	1782311
15.6098	1645061
15.6276	1504627
15.6454	2031900
15.6631	1838281
15.6809	1464390
15.6987	1933775
15.7165	2678750
15.7343	10927004
15.7513	9589837
15.7677	18749705
15.7842	20785034
15.8006	34541281
15.8171	15828256
15.8337	23041253
15.8504	25765317
15.867	19685985
15.8834	13005458
15.8999	26055939
15.9163	12190959
15.9328	24563882
15.9495	8685991
15.9667	13916668
15.9845	8440080
16.0023	8886728
16.0201	4437079
16.0379	2985563
16.0557	2687341
16.0734	1975265
16.0912	2036284
16.109	2252427
16.1268	3256280
16.1446	2747006
16.1624	2721239
16.1802	2812498
16.1979	3339588
16.2157	5336759
16.2335	4497201
16.2513	4498981
16.2691	3361717
16.2869	2905831
16.3046	2365377
16.3224	2658072
16.3402	2273761
16.358	4426828
16.3758	6979406
16.3936	8321679
16.4114	8962149
16.4291	5941129
16.4469	5838904
16.4647	5155378
16.4825	6018957
16.5003	4361583
16.5181	2993430
16.5359	3013134
16.5536	3186246
16.5714	3058146
16.5892	4833891
16.607	6221264
16.6248	6878543
16.6426	5407726
16.6604	8205759
16.6782	10713064
16.696	6597136
16.7138	16868698
16.7316	7227470
16.7494	6909105
16.7672	9093071
16.785	12890084
16.8027	11034457
16.8204	17479052
16.8382	6322045
16.856	5016834
16.8738	4378022
16.8916	3490042
16.9094	3329322
16.9271	3036105
16.9449	2200207
16.9627	2353541
16.9805	2514481
16.9983	4386000
17.0161	8739059
17.0334	13981352
17.0501	30571141
17.0665	13712327
17.0829	35615217
17.0994	13850872
17.1159	19022795
17.1328	9508381
17.1502	13364191
17.168	4707335
17.1858	5494554
17.2036	3622136
17.2214	3103620
17.2392	2339513
17.257	3342060
17.2748	9646209
17.2915	33671554
17.3079	36900108
17.3241	57559103
17.3397	37658592
17.3554	57148224
17.3712	26491198
17.3869	31013828
17.4032	38615767
17.4195	26326241
17.4361	9884405
17.4531	8654882
17.4706	21043545
17.4884	14854310
17.5061	10938041
17.5239	12037686
17.5417	10012025
17.5595	8645121
17.5773	6187107
17.5951	9954158
17.6129	8151796
17.6307	7501569
17.6485	6956591
17.6663	9302641
17.6841	7785519
17.7019	6703936
17.7197	6002328
17.7375	7644691
17.7553	11008072
17.7726	16299728
17.7896	14221263
17.8065	15091314
17.8233	18018998
17.84	14032043
17.8566	16912961
17.873	23823019
17.8894	17131303
17.9058	30593119
17.9221	19405171
17.9386	41268809
17.955	19776991
17.9713	25231421
17.9873	84874360
18.0026	45026032
18.0179	116979479
18.033	103249512
18.0482	57782851
18.0636	53008932
18.0788	91368455
18.094	40773438
18.1093	94792466
18.1245	58111244
18.1396	62331267
18.1549	53722401
18.1701	87762121
18.1856	78734977
18.2011	44351672
18.2168	73994776
18.2328	36793879
18.249	24559089
18.2655	15044871
18.282	29824116
18.2987	20320061
18.3157	17474697
18.3328	32393962
18.3499	15114247
18.367	21585242
18.384	18711792
18.4005	25263226
18.417	32259198
18.4333	18893256
18.4497	35274068
18.4661	16995298
18.4825	26033240
18.4991	24895469
18.516	13611310
18.5334	14330486
18.5512	13372676
18.5688	10936151
18.5866	13480109
18.6043	15890013
18.622	13681116
18.6395	14819537
18.6567	14683395
18.6733	30775215
18.6893	39671875
18.7051	31620051
18.7206	40937754
18.736	65912129
18.7511	56481478
18.7664	75398652
18.7816	78199427
18.7967	64732406
18.8118	77899576
18.8271	65029616
18.8423	37832504
18.8576	48198806
18.873	42345120
18.8884	31086530
18.9038	56564912
18.9195	83633182
18.9355	54217795
18.9514	24332929
18.9676	21349621
18.9842	30406037
19.0008	15309283
19.0172	31853276
19.0333	48569948
19.0493	39239800
19.0647	46399472
19.0798	84956446
19.0949	118353259
2023-11-19	115540393
19.1249	135299961
19.1399	92537804
19.155	94512148
19.1702	149750094
19.1854	65695053
19.2008	54176213
19.2164	47804130
19.2323	46249957
19.2485	26342833
19.2649	46268838
19.2813	42018955
19.2971	32001823
19.3124	81614448
19.3275	151815994
19.3424	126634952
19.3573	202014879
19.3722	84569313
19.387	326917527
19.4018	206282033
19.4166	216768950
19.4313	172117006
19.4462	138755275
19.4611	132120858
19.4761	114160346
19.4912	54078746
19.5068	112689643
19.5225	47431054
19.5384	35371389
19.5545	61494930
19.5708	44791435
19.5872	29782602
19.6037	36320694
19.6202	25711213
19.6365	27244527
19.652	43496723
19.6674	42492800
19.6825	108193749
19.6976	102269820
19.7127	100912326
19.7277	146056616
19.7426	67240547
19.7575	91933810
19.7722	113694168
19.787	169585653
19.8017	108911054
19.8164	250848975
19.8311	140170567
19.8458	233229846
19.8606	261083275
19.8754	114223127
19.8901	113947469
19.9049	232492857
19.9197	258471460
19.9345	221351882
19.9492	104314025
19.9639	148997343
19.9786	154391143
19.9934	231790564
20.0083	91371735
20.0232	222635246
20.0381	203334795
20.0529	214550781
20.0679	216411127
20.0827	114312297
20.0977	161648542
20.1126	229170665
20.1276	98016044
20.1425	65182893
20.1575	101499254
20.1727	79935901
20.1878	111259536
20.203	69826527
20.2187	61440506
20.2341	60958715
20.2499	46417103
20.2659	39482822
20.2818	42346743
20.2978	46722480
20.3141	45240433
20.3303	47078361
20.3462	31476445
20.3619	66140330
20.3774	67581151
20.3929	41711945
20.4085	34382468
20.4243	51898290
20.4401	33837562
20.4562	23659752
20.4724	28003368
20.4886	30924923
20.5041	46956941
20.5195	67266577
20.5347	82546754
20.5497	76173365
20.5646	102403802
20.5795	71366895
20.5943	143747957
20.6092	82497344
20.6241	69365223
20.639	83832910
20.6539	102971667
20.6688	148689119
20.6837	119073610
20.6987	165718261
20.7137	97450936
20.7289	79680857
20.744	81686450
20.7594	50947236
20.7748	51964909
20.7901	81774918
20.8053	119252840
20.8203	82867919
20.8352	177801585
20.8501	86064740
20.865	147553975
20.8798	152627645
20.8946	172308165
20.9094	127869463
20.9242	145498834
20.939	69952236
20.9538	161878335
20.9686	104990286
20.9835	84250764
20.9984	127400955
21.0134	123231091
21.0284	48437794
21.0434	67591467
21.0586	51083879
21.0738	47180181
21.0891	77434288
21.1045	103548918
21.1196	95050380
21.1347	170186385
21.1496	79724735
21.1646	117252525
21.1795	136246669
21.1945	105643945
21.2095	142311876
21.2247	67749639
21.2399	53715558
21.2552	81390327
21.2705	90011202
21.2859	69409634
21.3013	81465474
21.3169	41005732
21.3326	64816879
21.348	58173510
21.3631	185280930
21.3778	117773594
21.3927	209152144
21.4074	134028750
21.422	211772858
21.4368	474392767
21.4515	254859910
21.4662	240644427
21.4809	231355389
21.4956	415427388
21.5103	128247293
21.525	323267844
21.5397	300654236
21.5543	138390158
21.569	155703500
21.5837	140930022
21.5984	183369173
21.613	147041620
21.6277	160201420
21.6424	124469271
21.6572	138045486
21.6719	173814490
21.6866	344562156
21.7014	132850658
21.7161	149656224
21.7309	289358203
21.7456	137330541
21.7604	221800843
21.7751	190338596
21.7899	236297193
21.8047	145881585
21.8194	98210167
21.8342	108471800
21.849	122684470
21.8638	272451233
21.8787	184598321
21.8936	92760129
21.9084	129476886
21.9233	86029353
21.9382	187791150
21.9531	88233850
21.968	127401596
21.983	89747931
21.998	123100628
22.013	105498854
22.0281	95641965
22.0433	79144146
22.0586	47480077
22.0739	55740956
22.0892	76879211
22.1047	46194467
22.1204	53576355
22.136	47994892
22.1516	52120322
22.1671	61813137
22.1829	52551292
22.1985	38965888
22.2142	59925734
22.2299	55496924
22.2457	42929168
22.2616	37497954
22.2775	51294747
22.2936	32388383
22.3098	28870446
22.3258	25860063
22.3419	42896489
22.358	32100518
22.3739	50402653
22.3899	32572280
22.4055	48658350
22.4208	89883519
22.436	86127014
22.4511	145603464
22.4663	65290155
22.4814	79660726
22.4965	71270440
22.5117	73879529
22.5269	74635550
22.5424	73288623
22.5576	91276372
22.5727	66212543
22.5878	65837693
22.6028	86513992
22.6177	81194562
22.6325	91677922
22.6474	101363294
22.6623	138294197
22.6772	163528954
22.6921	151549484
22.7069	101988528
22.7219	97416451
22.7367	126526545
22.7515	101562397
22.7664	143036203
22.7812	163664058
22.7961	88464491
22.811	88045112
22.8261	79891078
22.8411	100157818
22.8562	56819285
22.8716	99506901
22.887	51454448
22.9025	52659169
22.9178	87575402
22.9329	81103831
22.9481	51563886
22.9631	96967465
22.9782	138467777
22.9932	94148645
23.0083	83532548
23.0234	73098870
23.0384	56930487
23.0536	95737932
23.0688	80115363
23.0841	48800446
23.0994	48440638
23.1148	42663611
23.1306	41474122
23.1465	49817916
23.1624	97423473
23.1777	75406202
23.1927	136577289
23.2076	192860623
23.2224	125791889
23.2372	224333982
23.2519	134278569
23.2667	182754609
23.2815	180299224
23.2963	209658360
23.311	197747610
23.3258	137430988
23.3406	209215542
23.3554	227795441
23.3702	163924904
23.385	237884453
23.3998	140299893
23.4145	217394699
23.4293	151703990
23.4441	101337944
23.4589	216919878
23.4737	174820880
23.4885	169504704
23.5033	116372551
23.5182	174748135
23.533	186197575
23.5479	110915271
23.5627	223072800
23.5776	149035536
23.5924	77236485
23.6073	137763462
23.6222	103237839
23.6371	192641076
23.652	169516025
23.6669	157324829
23.682	106257059
23.6971	111929011
23.7122	67540906
23.7273	81295553
23.7425	62262626
23.7576	52639575
23.773	61462786
23.7884	57643107
23.8039	62184820
23.8196	32401152
23.8354	47692762
23.8513	39068004
23.8676	38002049
23.8835	39759579
23.8997	40937419
23.9159	45851724
23.932	38303622
23.9483	31876429
23.9647	50487164
23.9811	34205499
23.9976	27973137
24.0143	29490423
24.0311	25912385
24.0479	23560301
24.0648	18474529
24.0818	22280547
24.0988	16333737
24.1161	14965873
24.1331	13601989
24.1506	14231192
24.1676	15345971
24.1845	20087865
24.2013	17436840
24.218	19482346
24.2348	24017195
24.2513	28373686
24.2677	28975958
24.2842	26813588
24.3007	26014839
24.3172	20428306
24.3338	30020097
24.3503	23240058
24.3671	18538715
24.3839	23930637
24.4006	19492801
24.4174	31344257
24.4338	30426410
24.4502	37537897
24.4661	95942728
24.4815	63103119
24.4968	78166431
24.5119	86591939
24.5272	102826410
24.5423	115437970
24.5575	79237006
24.5727	79919270
24.5878	102475559
24.6031	90087533
24.6185	133296425
24.6339	90094958
24.6494	103710463
24.6654	89087736
24.6815	52583750
24.6978	73060448
24.7141	33693540
24.7305	33628597
24.7469	47588386
24.7633	34851128
24.7797	28126953
24.796	33880144
24.8124	28488455
24.8288	34020898
24.8452	44095422
24.8616	27082219
24.878	52449698
24.8944	26836834
24.9109	33377293
24.9275	26975756
24.9441	18937650
24.9609	20498786
24.9778	22037926
24.9947	13726671
25.0119	16465961
25.0292	14580622
25.0465	12461992
25.0641	11551070
25.0818	10601633
25.099	16538949
25.1163	21364770
25.1332	15298985
25.1499	14672847
25.1664	15573634
25.1829	22716353
25.1994	30404545
25.216	21912404
25.2327	22139622
25.2494	25148545
25.266	24581928
25.2825	27161425
25.2988	46422243
25.3149	53756112
25.3308	89500527
25.3464	47468735
25.3621	37242365
25.3778	31994891
25.3935	44680811
25.4093	29544419
25.4252	41681239
25.4411	35357780
25.4573	41166124
25.4736	70097126
25.4898	74853292
25.5061	60957054
25.5224	40379100
25.5387	63013629
25.5549	43234254
25.5712	78435018
25.5875	44428825
25.6039	48728204
25.6204	30457674
25.637	16554241
25.6538	18960067
25.6707	15648749
25.6878	16518124
25.7049	17430389
25.7219	18250360
25.7385	16646221
25.755	19681628
25.7713	19658938
25.7877	49233270
25.8041	27048984
25.8204	40733098
25.8369	26136148
25.8533	24092878
25.8699	18386455
25.8868	20221033
25.9037	14768741
25.921	17424306
25.9387	11696377
25.9563	11820995
25.9741	8982182
25.9919	9931759
26.0097	7602566
26.0274	7486139
26.0452	10556313
26.063	10471627
2023-08-26	19379372
26.0965	38585260
26.1128	38064137
26.1291	62909693
26.1454	30464316
26.1617	33320942
26.1779	93010386
26.1942	58456835
26.2105	35639496
26.2268	23011653
26.2432	29977511
26.2595	40151191
26.2758	31287424
26.292	46183367
26.3077	52929154
26.3231	65931404
26.3386	116106711
26.3537	94179426
26.369	221883571
26.3843	134882860
26.3995	85283664
26.4149	132207186
26.4305	75337513
26.4461	56156052
26.4619	69978037
26.4779	45915287
26.4942	38944329
26.5105	35059947
26.5269	31625325
26.5433	33139559
26.5597	23650624
26.5761	23698178
26.5925	27950146
26.6088	27644709
26.6251	34181863
26.6413	58038622
26.6575	41085939
26.6738	80553862
26.6898	59475803
26.7057	44359754
26.7216	79773189
26.7375	63507348
26.7533	43059891
26.7696	58724770
26.7859	59314645
26.8023	22292006
26.8187	19166796
26.8354	19458187
26.8524	13838205
26.8698	12462572
26.8875	10568207
26.9052	16922509
26.9228	13650771
26.9406	11862118
26.9584	11868322
26.9761	14240648
26.9935	13578447
27.0111	11254533
27.0287	10777525
27.0459	10266541
27.0634	17513127
27.0809	11141773
27.0985	10238564
27.1162	13768994
27.1336	12301850
27.1506	14109720
27.1674	15236118
27.184	15034758
27.2005	27086702
27.217	23336734
27.2336	32256369
27.2502	16777093
27.2669	18120166
27.284	16773029
27.3009	18422039
27.3179	14486191
27.3352	13978926
27.3528	12074629
27.3705	12504156
27.388	10148800
27.4058	11349602
27.4235	10378304
27.4413	9464527
27.4591	7706742
27.4768	9835303
27.4946	6656259
27.5124	6947681
27.5302	6248375
27.548	7114429
27.5657	6417260
27.5835	6828165
27.6013	4869783
27.6191	3828331
27.6369	3317856
27.6547	2726343
27.6725	2010548
27.6902	1969066
27.708	2141620
27.7258	4169160
27.7434	15088317
27.7599	22289753
27.7762	23627567
27.7924	106525821
27.8087	151660004
27.8249	93763165
27.8412	56464356
27.8574	33448776
27.8737	26318142
27.89	32525110
27.9064	20503003
27.9229	15478723
27.9395	12599338
27.9562	21365364
27.9732	11188672
27.9906	22780671
28.0083	12065059
28.0261	8614937
28.0439	4530447
28.0617	4852802
28.0795	3047565
28.0973	2437809
28.115	2245794
28.1328	1871937
28.1506	1436294
28.1684	1331993
28.1862	1040461
28.204	1553270
28.2218	5550804
28.2395	6090945
28.2572	23381278
28.2744	14105752
28.2921	15215890
28.3099	13122084
28.3277	5003393
28.3455	4742501
28.3633	4454094
28.381	3119116
28.3988	2649250
28.4166	2247339
28.4344	1884368
28.4522	1445351
28.47	1437770
28.4878	1290027
28.5055	1234532
28.5233	1058155
28.5411	1405540
28.5589	1657572
28.5766	1970307
28.5944	2207170
28.6122	1869240
28.63	1483525
28.6478	1310064
28.6656	1018128
28.6834	872876
28.7011	741033
28.7189	699555
28.7367	720988
28.7545	790353
28.7723	940627
28.7901	959460
28.8079	1266579
28.8256	1301107
28.8434	1261106
28.8612	1198799
28.879	1085825
28.8968	964211
28.9145	857905
28.9323	801622
28.9501	798233
28.9679	680680
28.9857	716128
29.0034	696255
29.0212	829431
29.039	947820
29.0568	1107817
29.0746	1010389
29.0924	1199563
29.1102	1216918
29.128	1360371
29.1457	1251033
29.1635	1196997
29.1813	1240396
29.1991	1555947
29.2169	1964340
29.2346	2810895
29.2524	4161664
29.2702	4430888
29.288	5211108
29.3058	3954958
29.3235	3343816
29.3413	2374566
29.3591	2009136
29.3769	1488766
29.3947	1221994
29.4125	1096558
29.4303	882066
29.448	771475
29.4658	682188
29.4836	542564
29.5014	623139
29.5192	636433
29.537	593024
29.5548	583644
29.5725	657693
29.5903	547103
29.6081	636277
29.6259	566991
29.6437	534429
29.6615	541659
29.6792	572321
29.697	849071
29.7148	1162721
29.7326	1761096
29.7504	1983996
29.7681	2195155
29.7859	2965511
29.8037	2248798
29.8215	1980579
29.8393	2066021
29.857	1699064
29.8748	1215797
29.8926	1351792
29.9104	967995
29.9282	920746
29.946	835731
29.9638	728487
29.9815	778105
29.9993	707090
30.0171	607621
30.0349	700450
30.0527	953060
30.0705	1896233
30.0882	2731960
30.106	3488744
30.1238	4128533
30.1416	3580586
30.1594	2238890
30.1772	1443515
30.195	897810
30.2127	757174
30.2305	631311
30.2483	574257
30.2661	568802
30.2839	441396
30.3016	418038
30.3194	476445
30.3372	509072
30.355	474764
30.3728	496539
30.3906	573090
30.4084	604694
30.4261	736522
30.4439	836863
30.4617	923308
30.4795	751913
30.4973	734417
30.515	685118
30.5328	663981
30.5506	537364
30.5684	514436
30.5862	425607
30.6039	413262
30.6217	406831
30.6395	398180
30.6573	504037
30.6751	484664
30.6928	513725
30.7106	441663
30.7284	458924
30.7462	446003
30.764	519971
30.7817	635979
30.7995	925310
30.8173	2161789
30.8351	3970744
30.8529	4462361
30.8707	4443210
30.8884	3537937
30.9062	2059431
30.924	1503481
30.9418	855760
30.9596	681752
30.9773	641821
30.9951	597371
31.0129	669474
31.0307	669244
31.0485	834934
31.0663	771423
31.0841	663235
31.1019	612185
31.1196	581698
31.1374	465757
31.1552	535304
31.173	530391
31.1907	511115
31.2085	424431
31.2263	451586
31.2441	440023
31.2619	393931
31.2797	398374
31.2975	384484
31.3152	384795
31.333	549068
31.3508	755459
31.3686	940903
31.3864	1231869
31.4041	1133741
31.4219	924438
31.4397	754678
31.4575	634503
31.4753	973493
31.493	2893134
31.5108	4342896
31.5286	8533443
31.5464	5087076
31.5642	3305732
31.582	2500095
31.5997	1766852
31.6175	1044293
31.6353	829577
31.6531	759452
31.6709	711553
31.6887	632773
31.7065	596426
31.7243	522937
31.742	507991
31.7598	549411
31.7776	528281
31.7954	549847
31.8132	535716
31.8309	454206
31.8487	618952
31.8665	569550
31.8843	563055
31.9021	482093
31.9198	549009
31.9376	535383
31.9554	467265
31.9732	471622
31.991	500986
32.0088	468050
32.0265	513202
32.0443	440080
32.0621	528974
32.0799	623785
32.0976	869708
32.1154	1918507
32.1332	5415607
32.151	6808133
32.1688	6145122
32.1866	6596835
32.2043	6416019
32.2221	3276871
32.2399	2537652
32.2577	1978308
32.2755	1639846
32.2933	1165680
32.311	889430
32.3288	897109
32.3466	845627
32.3644	886570
32.3822	733806
32.4	690849
32.4178	605198
32.4355	581677
32.4533	600210
32.4711	722498
32.4889	737266
32.5067	828508
32.5245	853479
32.5422	911006
32.56	829005
32.5778	760318
32.5956	671672
32.6134	539882
32.6312	527692
32.6489	671465
32.6667	922534
32.6845	1929192
32.7023	5785583
32.7201	4741220
32.7379	4972433
32.7556	6499085
32.7734	2857476
32.7912	2113102
32.809	1303809
32.8268	899956
32.8446	752378
32.8624	748700
32.8801	749254
32.8979	813116
32.9157	761151
32.9335	812310
32.9513	710413
32.9691	770889
32.9869	716800
33.0046	711449
33.0224	797043
33.0402	885675
33.058	1023901
33.0757	1134660
33.0935	1273103
33.1113	1415332
33.1291	1073278
33.1469	1063869
33.1646	807761
33.1824	908038
33.2002	1381671
33.218	2647230
33.2358	6481691
33.2536	5605617
33.2713	4927747
33.2891	6581999
33.3069	2669357
33.3247	2040896
33.3425	938110
33.3603	831025
33.378	743687
33.3958	621125
33.4136	517666
33.4314	532973
33.4492	542741
33.467	509726
33.4847	612949
33.5025	604573
33.5203	584850
33.5381	515762
33.5559	506196
33.5737	601946
33.5915	602067
33.6092	623759
33.627	574238
33.6448	634662
33.6626	772196
33.6804	1470113
33.6981	2981013
33.7159	4493623
33.7337	6175540
33.7515	7224997
33.7693	4590354
33.787	3325171
33.8048	2225443
33.8226	1697967
33.8404	1193528
33.8582	955376
33.876	849169
33.8937	872477
33.9115	648850
33.9293	565589
33.9471	584398
33.9649	480745
33.9827	399015
34.0004	481016
34.0182	483550
34.036	524792
34.0538	497223
34.0716	511435
34.0894	502104
34.1072	634714
34.1249	841727
34.1427	2173323
34.1605	6085999
34.1783	9930238
34.1961	6568088
34.2139	7157721
34.2316	3361632
34.2494	2116815
34.2672	1521507
34.285	990132
34.3028	765981
34.3205	625565
34.3383	629293
34.3561	593106
34.3739	471735
34.3917	459802
34.4095	370978
34.4273	316843
34.445	296993
34.4628	401635
34.4806	265477
34.4984	285048
34.5162	309668
34.534	478759
34.5517	1317671
34.5695	3623376
34.5873	4841029
34.6051	6332888
34.6229	4996063
34.6407	5247339
34.6584	2383338
34.6762	1635267
34.694	1194887
34.7118	850881
34.7296	612733
34.7474	513549
34.7651	446693
34.7829	528327
34.8007	499476
34.8185	534471
34.8363	471230
34.8541	467131
34.8719	430028
34.8897	298970
34.9074	353610
34.9252	302523
34.943	378880
34.9608	386231
34.9786	620199
34.9964	1658258

## Sheet: Figure S1f
CHROMATOGRAM		PG 33:0 (Black trace)				CHROMATOGRAM		PG 33:1 (Red trace)
Staphylococcus aureus extract analysis						Staphylococcus aureus extract analysis
RAW Data points: 2915						RAW Data points: 2915
Time	Intensity					Time	Intensity
15.0056	0					15.0056	0
15.0232	0					15.0232	0
15.0407	0					15.0407	0
15.0585	0					15.0585	0
15.0763	0					15.0763	0
15.094	0					15.094	0
15.1118	0					15.1118	0
15.1296	0					15.1296	0
15.1474	0					15.1474	0
15.1652	0					15.1652	0
15.183	0					15.183	0
15.2008	0					15.2008	0
15.2186	0					15.2186	0
15.2363	0					15.2363	0
15.2541	8.305293					15.2541	0
15.2719	78.54661					15.2719	0
15.2897	166.105856					15.2897	0
15.3075	78.54661					15.3075	0
15.3253	8.305293					15.3253	0
15.3431	0					15.3431	0
15.3608	0					15.3608	0
15.3786	0					15.3786	0
15.3964	0					15.3964	0
15.4142	0					15.4142	0
15.432	0					15.432	0
15.4497	0					15.4497	0
15.4675	0					15.4675	0
15.4853	0					15.4853	0
15.5031	0					15.5031	0
15.5209	0					15.5209	0
15.5387	0					15.5387	0
15.5564	0					15.5564	0
15.5742	11.046702					15.5742	0
15.592	104.47326					15.592	0
15.6098	220.934045					15.6098	0
15.6276	104.47326					15.6276	0
15.6454	11.046702					15.6454	0
15.6631	0					15.6631	0
15.6809	0					15.6809	0
15.6987	0					15.6987	0
15.7165	0					15.7165	0
15.7343	0					15.7343	0
15.7513	0					15.7513	0
15.7677	0					15.7677	0
15.7842	0					15.7842	0
15.8006	0					15.8006	0
15.8171	0					15.8171	0
15.8337	0					15.8337	0
15.8504	0					15.8504	0
15.867	0					15.867	0
15.8834	0					15.8834	0
15.8999	0					15.8999	0
15.9163	0					15.9163	0
15.9328	0					15.9328	0
15.9495	0					15.9495	0
15.9667	0					15.9667	0
15.9845	0					15.9845	0
16.0023	0					16.0023	0
16.0201	0					16.0201	0
16.0379	0					16.0379	0
16.0557	15.137384					16.0557	0
16.0734	143.160534					16.0734	0
16.0912	302.74767					16.0912	0
16.109	143.160534					16.109	0
16.1268	15.137384					16.1268	0
16.1446	0					16.1446	0
16.1624	0					16.1624	0
16.1802	0					16.1802	0
16.1979	0					16.1979	0
16.2157	0					16.2157	0
16.2335	0					16.2335	0
16.2513	0					16.2513	0
16.2691	15.602266					16.2691	0
16.2869	165.59756					16.2869	0
16.3046	482.661287					16.3046	0
16.3224	538.233171					16.3224	0
16.3402	517.96251					16.3402	0
16.358	1081.425053					16.358	0
16.3758	1268.022729					16.3758	0
16.3936	495.90798					16.3936	0
16.4114	49.277814					16.4114	0
16.4291	0					16.4291	0
16.4469	0					16.4469	0
16.4647	17.854195					16.4647	0
16.4825	168.854554					16.4825	0
16.5003	357.083906					16.5003	0
16.5181	168.854554					16.5181	0
16.5359	17.854195					16.5359	0
16.5536	0					16.5536	0
16.5714	0					16.5714	0
16.5892	0					16.5892	0
16.607	0					16.607	0
16.6248	0					16.6248	0
16.6426	0					16.6426	0
16.6604	0					16.6604	0
16.6782	0					16.6782	0
16.696	0					16.696	0
16.7138	0					16.7138	0
16.7316	0					16.7316	0
16.7494	0					16.7494	0
16.7672	0					16.7672	0
16.785	0					16.785	0
16.8027	0					16.8027	0
16.8204	19.896206					16.8204	0
16.8382	205.403618					16.8382	0
16.856	560.940838					16.856	0
16.8738	532.905087					16.8738	0
16.8916	182.912925					16.8916	0
16.9094	17.236919					16.9094	0
16.9271	0					16.9271	0
16.9449	0					16.9449	0
16.9627	0					16.9627	0
16.9805	0					16.9805	0
16.9983	0					16.9983	0
17.0161	0					17.0161	0
17.0334	0					17.0334	0
17.0501	0					17.0501	0
17.0665	0					17.0665	0
17.0829	0					17.0829	0
17.0994	0					17.0994	0
17.1159	0					17.1159	0
17.1328	0					17.1328	0
17.1502	0					17.1502	0
17.168	0					17.168	0
17.1858	0					17.1858	0
17.2036	0					17.2036	0
17.2214	0					17.2214	0
17.2392	0					17.2392	0
17.257	0					17.257	0
17.2748	0					17.2748	0
17.2915	0					17.2915	0
17.3079	0					17.3079	0
17.3241	0					17.3241	0
17.3397	0					17.3397	0
17.3554	0					17.3554	0
17.3712	0					17.3712	0
17.3869	0					17.3869	0
17.4032	0					17.4032	0
17.4195	0					17.4195	0
17.4361	0					17.4361	0
17.4531	0					17.4531	0
17.4706	0					17.4706	0
17.4884	0					17.4884	0
17.5061	0					17.5061	0
17.5239	0					17.5239	0
17.5417	0					17.5417	0
17.5595	0					17.5595	0
17.5773	0					17.5773	0
17.5951	0					17.5951	0
17.6129	0					17.6129	0
17.6307	0					17.6307	0
17.6485	0					17.6485	0
17.6663	0					17.6663	0
17.6841	0					17.6841	0
17.7019	0					17.7019	0
17.7197	0					17.7197	0
17.7375	0					17.7375	0
17.7553	0					17.7553	0
17.7726	0					17.7726	0
17.7896	0					17.7896	0
17.8065	0					17.8065	0
17.8233	0					17.8233	0
17.84	0					17.84	0
17.8566	0					17.8566	0
17.873	0					17.873	0
17.8894	0					17.8894	0
17.9058	0					17.9058	0
17.9221	0					17.9221	0
17.9386	0					17.9386	0
17.955	0					17.955	0
17.9713	0					17.9713	0
17.9873	592.664906					17.9873	0
18.0026	5605.078615					18.0026	0
18.0179	11853.298114					18.0179	0
18.033	5605.078615					18.033	0
18.0482	1080.685561					18.0482	0
18.0636	4615.414396					18.0636	0
18.0788	9760.413102					18.0788	0
18.094	4615.414396					18.094	0
18.1093	488.020655					18.1093	0
18.1245	0					18.1245	0
18.1396	0					18.1396	0
18.1549	0					18.1549	0
18.1701	0					18.1701	0
18.1856	0					18.1856	0
18.2011	0					18.2011	0
18.2168	0					18.2168	0
18.2328	0					18.2328	0
18.249	0					18.249	0
18.2655	0					18.2655	0
18.282	0					18.282	0
18.2987	0					18.2987	0
18.3157	0					18.3157	0
18.3328	0					18.3328	0
18.3499	0					18.3499	0
18.367	0					18.367	0
18.384	0					18.384	0
18.4005	0					18.4005	0
18.417	143.803112					18.417	0
18.4333	1360.005861					18.4333	0
18.4497	2876.062231					18.4497	0
18.4661	1360.005861					18.4661	0
18.4825	143.803112					18.4825	0
18.4991	0					18.4991	0
18.516	0					18.516	0
18.5334	0					18.5334	0
18.5512	56.784979					18.5512	0
18.5688	537.039177					18.5688	0
18.5866	1135.699587					18.5866	0
18.6043	537.039177					18.6043	0
18.622	56.784979					18.622	0
18.6395	0					18.6395	0
18.6567	0					18.6567	0
18.6733	0					18.6733	0
18.6893	0					18.6893	0
18.7051	0					18.7051	0
18.7206	0					18.7206	0
18.736	0					18.736	0
18.7511	0					18.7511	0
18.7664	0					18.7664	0
18.7816	0					18.7816	0
18.7967	0					18.7967	1161.455141
18.8118	0					18.8118	10984.36454
18.8271	0					18.8271	23229.102824
18.8423	0					18.8423	10984.36454
18.8576	0					18.8576	1161.455141
18.873	0					18.873	532.282711
18.8884	0					18.8884	5034.01908
18.9038	0					18.9038	10645.65423
18.9195	0					18.9195	5034.01908
18.9355	0					18.9355	532.282711
18.9514	0					18.9514	0
18.9676	0					18.9676	0
18.9842	0					18.9842	0
19.0008	0					19.0008	0
19.0172	0					19.0172	0
19.0333	0					19.0333	248.252061
19.0493	0					19.0493	2347.823034
19.0647	0					19.0647	4965.041216
19.0798	0					19.0798	2347.823034
19.0949	0					19.0949	248.252061
2023-11-19	0					2023-11-19	0
19.1249	0					19.1249	0
19.1399	0					19.1399	0
19.155	0					19.155	0
19.1702	0					19.1702	0
19.1854	0					19.1854	0
19.2008	0					19.2008	0
19.2164	0					19.2164	0
19.2323	0					19.2323	0
19.2485	0					19.2485	373.721846
19.2649	0					19.2649	3534.442997
19.2813	0					19.2813	7474.436915
19.2971	0					19.2971	3534.442997
19.3124	0					19.3124	373.721846
19.3275	0					19.3275	0
19.3424	0					19.3424	0
19.3573	0					19.3573	0
19.3722	0					19.3722	0
19.387	0					19.387	0
19.4018	0					19.4018	0
19.4166	0					19.4166	0
19.4313	562.395139					19.4313	0
19.4462	5318.804837					19.4462	0
19.4611	11247.902782					19.4611	0
19.4761	5318.804837					19.4761	0
19.4912	562.395139					19.4912	0
19.5068	0					19.5068	147.474204
19.5225	0					19.5225	1593.579071
19.5384	0					19.5384	4830.130595
19.5545	0					19.5545	5371.808059
19.5708	0					19.5708	2028.120711
19.5872	0					19.5872	198.854157
19.6037	0					19.6037	0
19.6202	0					19.6202	0
19.6365	0					19.6365	0
19.652	0					19.652	0
19.6674	0					19.6674	0
19.6825	0					19.6825	0
19.6976	0					19.6976	767.986841
19.7127	0					19.7127	7263.171111
19.7277	0					19.7277	15712.15012
19.7426	0					19.7426	10596.090241
19.7575	0					19.7575	7816.252664
19.7722	0					19.7722	3332.91913
19.787	0					19.787	352.413291
19.8017	0					19.8017	0
19.8164	0					19.8164	1467.8139
19.8311	0					19.8311	13881.726792
19.8458	0					19.8458	29356.277993
19.8606	0					19.8606	13881.726792
19.8754	0					19.8754	1467.8139
19.8901	0					19.8901	0
19.9049	0					19.9049	0
19.9197	0					19.9197	0
19.9345	0					19.9345	1231.714465
19.9492	0					19.9492	11648.836199
19.9639	0					19.9639	24634.289298
19.9786	0					19.9786	11648.836199
19.9934	0					19.9934	4494.946183
20.0083	0					20.0083	33611.292025
20.0232	0					20.0232	91268.290417
20.0381	0					20.0381	89520.042439
20.0529	0					20.0529	70483.799376
20.0679	0					20.0679	147429.69265
20.0827	1797.24192					20.0827	273141.22295
20.0977	16997.264656					20.0977	438474.018306
20.1126	35944.838409					20.1126	618049.181045
20.1276	16997.264656					20.1276	689775.026896
20.1425	1797.24192					20.1425	813879.933816
20.1575	0					20.1575	1125246.149794
20.1727	0					20.1727	1564525.171433
20.1878	0					20.1878	2089250.96481
20.203	0					20.203	2622242.208393
20.2187	0					20.2187	3478112.687121
20.2341	0					20.2341	4355451.238213
20.2499	0					20.2499	4729020.050172
20.2659	0					20.2659	4635259.506622
20.2818	0					20.2818	4992423.018446
20.2978	0					20.2978	5353263.378981
20.3141	0					20.3141	4834724.564254
20.3303	0					20.3303	3730861.488905
20.3462	0					20.3462	3010367.072149
20.3619	0					20.3619	3096385.293619
20.3774	0					20.3774	3138887.101393
20.3929	0					20.3929	2944254.208518
20.4085	0					20.4085	3050547.361195
20.4243	0					20.4243	3260197.37798
20.4401	0					20.4401	3251218.864582
20.4562	0					20.4562	2848948.942312
20.4724	0					20.4724	2492030.072022
20.4886	0					20.4886	1932740.348399
20.5041	0					20.5041	1325288.303628
20.5195	0					20.5195	859521.79225
20.5347	0					20.5347	538626.716518
20.5497	0					20.5497	350097.051655
20.5646	994.907577					20.5646	264966.841395
20.5795	9409.25493					20.5795	198259.35289
20.5943	19898.151547					20.5943	169479.946095
20.6092	9409.25493					20.6092	170328.017235
20.6241	994.907577					20.6241	268003.590701
20.639	0					20.639	549647.453583
20.6539	0					20.6539	1077010.467395
20.6688	0					20.6688	1895321.111206
20.6837	0					20.6837	2811078.865908
20.6987	0					20.6987	3424696.791613
20.7137	0					20.7137	3495437.815391
20.7289	0					20.7289	3344286.186375
20.744	0					20.744	2942633.777414
20.7594	0					20.7594	2298022.25793
20.7748	0					20.7748	1757740.196164
20.7901	1289.023011					20.7901	1432442.696666
20.8053	14148.256435					20.8053	1078188.882588
20.8203	44546.148631					20.8203	679647.958068
20.8352	53736.525422					20.8352	426527.471417
20.8501	24870.516313					20.8501	226007.618252
20.865	5173.774998					20.865	97121.30524
20.8798	8001.324303					20.8798	47402.867678
20.8946	16384.730913					20.8946	64038.604531
20.9094	7747.860888					20.9094	65715.76856
20.9242	819.236546					20.9242	38445.882194
20.939	0					20.939	19860.734428
20.9538	0					20.9538	15880.439641
20.9686	0					20.9686	23927.216768
20.9835	0					20.9835	29680.74198
20.9984	0					20.9984	52151.968186
21.0134	0					21.0134	54876.292213
21.0284	189.9063					21.0284	57431.597244
21.0434	1796.022893					21.0434	78671.545732
21.0586	3798.12599					21.0586	105233.442278
21.0738	1796.022893					21.0738	141044.488524
21.0891	189.9063					21.0891	217852.143618
21.1045	0					21.1045	331051.081883
21.1196	0					21.1196	536531.253036
21.1347	0					21.1347	920351.416619
21.1496	0					21.1496	1420408.532169
21.1646	0					21.1646	2270810.441916
21.1795	0					21.1795	3601229.251862
21.1945	0					21.1945	5091828.765117
21.2095	0					21.2095	6502952.080294
21.2247	0					21.2247	7312789.953229
21.2399	0					21.2399	8235920.862728
21.2552	0					21.2552	10171618.581454
21.2705	0					21.2705	11329630.280156
21.2859	0					21.2859	10669176.846539
21.3013	107519.44382					21.3013	9881828.046926
21.3169	1308706.123556					21.3169	8053499.741893
21.3326	5556638.672891					21.3326	5857540.571225
21.348	13670253.423156					21.348	3663026.881006
21.3631	23304160.625067					21.3631	2057252.383592
21.3778	29286384.127221					21.3778	1058783.618742
21.3927	33184266.618443					21.3927	543489.575157
21.4074	37853977.756479					21.4074	260834.604753
21.422	46926493.874994					21.422	105602.428756
21.4368	54912579.879128					21.4368	83770.476802
21.4515	55676581.05894					21.4515	36793.84292
21.4662	50386374.465232					21.4662	3890.475218
21.4809	47590091.725071					21.4809	0
21.4956	48737383.486703					21.4956	0
21.5103	44412033.70557					21.5103	0
21.525	49037695.565244					21.525	0
21.5397	48568114.139483					21.5397	0
21.5543	40548551.215248					21.5543	0
21.569	36876583.399963					21.569	0
21.5837	34818610.858481					21.5837	0
21.5984	35438983.731107					21.5984	0
21.613	35544403.937903					21.613	0
21.6277	34230864.052633					21.6277	0
21.6424	33118188.890373					21.6424	0
21.6572	34009196.77173					21.6572	0
21.6719	37966746.194357					21.6719	0
21.6866	42353042.734647					21.6866	0
21.7014	38222453.667156					21.7014	0
21.7161	38694503.520638					21.7161	0
21.7309	41405276.147901					21.7309	0
21.7456	37645890.7218					21.7456	0
21.7604	35289620.498154					21.7604	0
21.7751	34736215.799826					21.7751	0
21.7899	34215156.178492					21.7899	0
21.8047	29141221.96909					21.8047	0
21.8194	24595261.706547					21.8194	0
21.8342	25313045.466265					21.8342	0
21.849	28558064.218134					21.849	0
21.8638	32305297.466838					21.8638	0
21.8787	30571412.735632					21.8787	0
21.8936	26292155.187889					21.8936	0
21.9084	25380542.982684					21.9084	0
21.9233	24186602.193758					21.9233	0
21.9382	24387521.958501					21.9382	0
21.9531	24327545.271584					21.9531	0
21.968	23857927.405168					21.968	0
21.983	22204714.681603					21.983	0
21.998	20888052.773281					21.998	0
22.013	19114181.994943					22.013	0
22.0281	17241348.386111					22.0281	0
22.0433	14703627.303961					22.0433	0
22.0586	12718602.054978					22.0586	0
22.0739	11641595.971399					22.0739	0
22.0892	9849518.2729					22.0892	0
22.1047	7899752.074679					22.1047	0
22.1204	6729460.121023					22.1204	0
22.136	5883604.139366					22.136	0
22.1516	5804256.231426					22.1516	0
22.1671	6189704.895067					22.1671	117.004995
22.1829	6314352.633512					22.1829	1106.564925
22.1985	6463326.302689					22.1985	2340.099906
22.2142	6986777.451023					22.2142	1324.50977
22.2299	6584244.084241					22.2299	2405.214259
22.2457	5627024.674558					22.2457	6505.864457
22.2616	4438534.653223					22.2616	6601.478681
22.2775	3266319.240241					22.2775	2364.912402
22.2936	2197302.175793					22.2936	227.01418
22.3098	1442190.556605					22.3098	0
22.3258	1073026.109024					22.3258	0
22.3419	980444.003148					22.3419	0
22.358	852585.645185					22.358	0
22.3739	658831.733066					22.3739	232.50768
22.3899	461561.987621					22.3899	2198.921871
22.4055	361209.711947					22.4055	4650.153594
22.4208	316269.481273					22.4208	2198.921871
22.436	259449.144618					22.436	232.50768
22.4511	204854.124894					22.4511	0
22.4663	183110.949517					22.4663	0
22.4814	174803.343993					22.4814	0
22.4965	142099.704478					22.4965	0
22.5117	141586.611306					22.5117	0
22.5269	169867.479305					22.5269	0
22.5424	177695.36952					22.5424	0
22.5576	163798.115678					22.5576	0
22.5727	123187.176121					22.5727	0
22.5878	81153.007397					22.5878	0
22.6028	57323.446414					22.6028	0
22.6177	36599.641656					22.6177	0
22.6325	21038.404095					22.6325	0
22.6474	27691.15172					22.6474	0
22.6623	25250.161624					22.6623	0
22.6772	15434.551437					22.6772	0
22.6921	16055.672801					22.6921	0
22.7069	7816.68235					22.7069	0
22.7219	7222.488156					22.7219	0
22.7367	20380.456803					22.7367	0
22.7515	23855.960952					22.7515	0
22.7664	10313.922527					22.7664	0
22.7812	11980.872306					22.7812	0
22.7961	31604.639894					22.7961	0
22.811	41516.222455					22.811	0
22.8261	48655.842889					22.8261	0
22.8411	56984.115692					22.8411	391.8213
22.8562	59573.640647					22.8562	3705.617067
22.8716	67846.849289					22.8716	7836.426
22.887	75040.664037					22.887	3705.617067
22.9025	68503.637698					22.9025	391.8213
22.9178	60145.112489					22.9178	0
22.9329	40528.284814					22.9329	0
22.9481	19050.014824					22.9481	0
22.9631	13493.417193					22.9631	0
22.9782	28594.189774					22.9782	0
22.9932	42267.868462					22.9932	0
23.0083	46017.346946					23.0083	0
23.0234	40077.70076					23.0234	0
23.0384	33301.836911					23.0384	0
23.0536	33376.361114					23.0536	0
23.0688	38983.315568					23.0688	0
23.0841	47691.069084					23.0841	0
23.0994	53970.964766					23.0994	0
23.1148	63391.711104					23.1148	0
23.1306	75184.222036					23.1306	0
23.1465	78768.140962					23.1465	0
23.1624	66722.905033					23.1624	0
23.1777	42851.139994					23.1777	0
23.1927	25455.05922					23.1927	0
23.2076	8489.590451					23.2076	0
23.2224	816.746617					23.2224	0
23.2372	0					23.2372	0
23.2519	0					23.2519	0
23.2667	0					23.2667	0
23.2815	0					23.2815	0
23.2963	0					23.2963	0
23.311	0					23.311	0
23.3258	0					23.3258	0
23.3406	0					23.3406	0
23.3554	0					23.3554	0
23.3702	0					23.3702	0
23.385	0					23.385	0
23.3998	0					23.3998	0
23.4145	0					23.4145	0
23.4293	0					23.4293	0
23.4441	0					23.4441	0
23.4589	0					23.4589	0
23.4737	0					23.4737	0
23.4885	0					23.4885	0
23.5033	0					23.5033	0
23.5182	0					23.5182	0
23.533	0					23.533	0
23.5479	0					23.5479	0
23.5627	317.410202					23.5627	0
23.5776	3001.880354					23.5776	0
23.5924	6348.204044					23.5924	0
23.6073	3001.880354					23.6073	0
23.6222	967.249228					23.6222	0
23.6371	6145.798059					23.6371	0
23.652	12996.780517					23.652	0
23.6669	6145.798059					23.6669	0
23.682	1247.013681					23.682	0
23.6971	6106.064322					23.6971	0
23.7122	17051.823051					23.7122	0
23.7273	22692.378272					23.7273	0
23.7425	26611.622773					23.7425	0
23.7576	28870.454903					23.7576	0
23.773	38585.713346					23.773	0
23.7884	52975.434119					23.7884	0
23.8039	59354.632039					23.8039	0
23.8196	53824.18051					23.8196	0
23.8354	49545.310561					23.8354	0
23.8513	52765.384784					23.8513	0
23.8676	56359.179095					23.8676	0
23.8835	49359.857598					23.8835	0
23.8997	43218.530003					23.8997	0
23.9159	43399.436389					23.9159	0
23.932	45282.279623					23.932	0
23.9483	50298.294548					23.9483	0
23.9647	55249.471538					23.9647	0
23.9811	58132.124143					23.9811	0
23.9976	62610.211128					23.9976	68.839609
24.0143	68977.433671					24.0143	651.044822
24.0311	73530.429827					24.0311	1376.792173
24.0479	73638.202296					24.0479	651.044822
24.0648	70021.070732					24.0648	68.839609
24.0818	70096.318977					24.0818	47.848378
24.0988	70006.791768					24.0988	452.522024
24.1161	69495.586028					24.1161	1022.476278
24.1331	71752.51904					24.1331	1130.267748
24.1506	80527.83083					24.1506	1908.468819
24.1676	85974.70467					24.1676	1783.595236
24.1845	85843.686044					24.1845	680.185193
24.2013	79753.289807					24.2013	665.65454
24.218	73326.396814					24.218	1284.604438
24.2348	72470.179647					24.2348	607.451934
24.2513	71441.732355					24.2513	64.230222
24.2677	64254.792225					24.2677	0
24.2842	59355.988158					24.2842	0
24.3007	53998.116384					24.3007	0
24.3172	52277.551719					24.3172	0
24.3338	58498.864492					24.3338	0
24.3503	61274.543487					24.3503	0
24.3671	60708.038315					24.3671	0
24.3839	60641.241561					24.3839	0
24.4006	59319.580204					24.4006	0
24.4174	54880.151289					24.4174	0
24.4338	46183.296807					24.4338	0
24.4502	36252.393333					24.4502	0
24.4661	27808.568327					24.4661	0
24.4815	20935.090492					24.4815	0
24.4968	14738.380646					24.4968	0
24.5119	11362.125344					24.5119	0
24.5272	4632.319279					24.5272	0
24.5423	3904.446401					24.5423	0
24.5575	10150.129304					24.5575	0
24.5727	14542.406472					24.5727	0
24.5878	16442.292502					24.5878	0
24.6031	17134.026239					24.6031	0
24.6185	26142.556926					24.6185	0
24.6339	32118.81837					24.6339	0
24.6494	29892.398483					24.6494	0
24.6654	28335.77166					24.6654	0
24.6815	32045.985279					24.6815	0
24.6978	37711.247976					24.6978	0
24.7141	33517.002392					24.7141	0
24.7305	33932.019052					24.7305	0
24.7469	39463.610141					24.7469	0
24.7633	35825.360293					24.7633	0
24.7797	34921.604158					24.7797	0
24.796	39337.722829					24.796	0
24.8124	41370.735761					24.8124	0
24.8288	46822.792371					24.8288	0
24.8452	52168.097611					24.8452	0
24.8616	57718.354585					24.8616	0
24.878	64216.007747					24.878	0
24.8944	64111.01477					24.8944	78.08592
24.9109	62076.604994					24.9109	738.491037
24.9275	62629.207144					24.9275	1561.718401
24.9441	59992.593848					24.9441	825.969687
24.9609	58960.685878					24.9609	935.666522
24.9778	57551.752315					24.9778	2064.361442
24.9947	49056.464479					24.9947	1703.167506
25.0119	47691.019373					25.0119	1004.354277
25.0292	48397.75721					25.0292	852.325493
25.0465	47775.188272					25.0465	1194.67537
25.0641	44563.886165					25.0641	551.39343
25.0818	43452.474302					25.0818	58.302757
25.099	47150.05582					25.099	0
25.1163	45027.938567					25.1163	0
25.1332	35286.123065					25.1332	0
25.1499	28852.382481					25.1499	0
25.1664	27484.522929					25.1664	0
25.1829	30227.506872					25.1829	0
25.1994	32541.243864					25.1994	0
25.216	32017.919821					25.216	0
25.2327	30904.367709					25.2327	0
25.2494	33202.365588					25.2494	0
25.266	35291.926759					25.266	0
25.2825	32526.454852					25.2825	399.879221
25.2988	32849.336244					25.2988	4528.985412
25.3149	31895.647455					25.3149	15063.799106
25.3308	28017.714291					25.3308	18725.048887
25.3464	26783.924843					25.3464	7466.093911
25.3621	25511.498323					25.3621	747.161236
25.3778	20310.013624					25.3778	0
25.3935	20538.201848					25.3935	0
25.4093	23951.541129					25.4093	0
25.4252	23928.50956					25.4252	0
25.4411	21196.336049					25.4411	0
25.4573	23493.665287					25.4573	0
25.4736	24319.59263					25.4736	0
25.4898	21372.729908					25.4898	0
25.5061	23001.588823					25.5061	0
25.5224	23616.527945					25.5224	0
25.5387	21542.955747					25.5387	0
25.5549	20422.843954					25.5549	0
25.5712	21004.738863					25.5712	0
25.5875	19794.297219					25.5875	0
25.6039	19889.221733					25.6039	0
25.6204	22441.474373					25.6204	0
25.637	26537.67816					25.637	0
25.6538	34523.483117					25.6538	0
25.6707	37687.002548					25.6707	0
25.6878	36543.964241					25.6878	0
25.7049	34168.405128					25.7049	0
25.7219	31129.154365					25.7219	0
25.7385	27405.79584					25.7385	0
25.755	25908.276397					25.755	0
25.7713	26580.796125					25.7713	0
25.7877	29288.785907					25.7877	0
25.8041	33321.210667					25.8041	0
25.8204	41927.282559					25.8204	0
25.8369	46766.252822					25.8369	41.803783
25.8533	49432.830406					25.8533	395.355772
25.8699	51946.88825					25.8699	836.075665
25.8868	53837.315882					25.8868	395.355772
25.9037	50610.721211					25.9037	83.026221
25.921	46732.324412					25.921	389.857748
25.9387	40744.900919					25.9387	839.737364
25.9563	36776.225816					25.9563	534.448445
25.9741	32698.760378					25.9741	346.994534
25.9919	32137.623047					25.9919	144.590697
26.0097	33302.627802					26.0097	15.288605
26.0274	33949.510903					26.0274	0
26.0452	29979.861114					26.0452	0
26.063	23589.381459					26.063	0
2023-08-26	39974.324371					2023-08-26	199.696191
26.0965	52106.016685					26.0965	1888.609968
26.1128	49112.447273					26.1128	3993.923816
26.1291	37420.153293					26.1291	1888.609968
26.1454	26786.011911					26.1454	199.696191
26.1617	23570.479569					26.1617	0
26.1779	25543.184807					26.1779	0
26.1942	21454.90325					26.1942	0
26.2105	13434.636149					26.2105	0
26.2268	18071.88064					26.2268	0
26.2432	20970.270493					26.2432	0
26.2595	17783.486914					26.2595	0
26.2758	10277.700634					26.2758	0
26.292	3182.628574					26.292	0
26.3077	2906.347998					26.3077	0
26.3231	5880.84335					26.3231	0
26.3386	5237.002075					26.3386	0
26.3537	5747.8132					26.3537	0
26.369	2585.392577					26.369	0
26.3843	273.371982					26.3843	0
26.3995	0					26.3995	0
26.4149	214.557903					26.4149	0
26.4305	2029.163362					26.4305	0
26.4461	4642.456345					26.4461	0
26.4619	5738.720643					26.4619	0
26.4779	11334.126962					26.4779	0
26.4942	15724.595156					26.4942	0
26.5105	18721.009787					26.5105	0
26.5269	22523.226235					26.5269	0
26.5433	24185.120957					26.5433	0
26.5597	23804.366828					26.5597	0
26.5761	29113.197559					26.5761	0
26.5925	46129.171422					26.5925	0
26.6088	70707.562471					26.6088	0
26.6251	94341.822073					26.6251	0
26.6413	120179.469082					26.6413	0
26.6575	146103.798377					26.6575	0
26.6738	171577.301147					26.6738	0
26.6898	165920.678191					26.6898	0
26.7057	154013.021926					26.7057	0
26.7216	165019.281173					26.7216	164.525452
26.7375	159017.205278					26.7375	1555.985655
26.7533	146258.110223					26.7533	3290.509036
26.7696	147092.743633					26.7696	1555.985655
26.7859	143200.353824					26.7859	164.525452
26.8023	111789.214023					26.8023	44.85502
26.8187	87818.980874					26.8187	466.506681
26.8354	75102.966122					26.8354	1297.093276
26.8524	61057.004744					26.8524	1298.876549
26.8698	49675.873427					26.8698	717.051259
26.8875	45098.848639					26.8875	655.612061
26.9052	45497.206537					26.9052	658.238063
26.9228	43374.36369					26.9228	1063.213303
26.9406	39721.086792					26.9406	950.308527
26.9584	38408.491958					26.9584	361.933078
26.9761	39321.613579					26.9761	439.988748
26.9935	37838.503523					26.9935	896.564964
27.0111	33186.412235					27.0111	711.587504
27.0287	28466.925577					27.0287	932.772972
27.0459	26472.376215					27.0459	1278.725577
27.0634	27336.098913					27.0634	1238.384758
27.0809	25703.194524					27.0809	475.012533
27.0985	23026.590286					27.0985	47.275127
27.1162	22910.219361					27.1162	0
27.1336	24341.896195					27.1336	0
27.1506	25578.297413					27.1506	0
27.1674	25378.036425					27.1674	0
27.184	25273.095691					27.184	0
27.2005	29186.765745					27.2005	0
27.217	32904.629318					27.217	0
27.2336	36679.113405					27.2336	0
27.2502	36367.41718					27.2502	0
27.2669	36581.080932					27.2669	0
27.284	38518.67936					27.284	0
27.3009	38823.461165					27.3009	0
27.3179	38454.70117					27.3179	0
27.3352	37952.77012					27.3352	0
27.3528	37280.542243					27.3528	0
27.3705	34729.795258					27.3705	0
27.388	29622.536022					27.388	0
27.4058	27484.2377					27.4058	0
27.4235	27119.694472					27.4235	0
27.4413	24893.038454					27.4413	0
27.4591	24524.195571					27.4591	22.250408
27.4768	27446.573649					27.4768	210.431365
27.4946	29844.551198					27.4946	445.008157
27.5124	31964.20529					27.5124	210.431365
27.5302	33765.565012					27.5302	39.583064
27.548	36141.369187					27.548	163.922142
27.5657	37494.497909					27.5657	370.195455
27.5835	36976.190351					27.5835	401.728728
27.6013	33838.593147					27.6013	631.524999
27.6191	30599.525557					27.6191	547.531378
27.6369	27240.41617					27.6369	372.515628
27.6547	23208.180105					27.6547	464.127175
27.6725	19651.271057					27.6725	352.507608
27.6902	18711.036588					27.6902	430.259386
27.708	18017.408879					27.708	442.278986
27.7258	19233.581147					27.7258	538.024997
27.7434	23282.352845					27.7434	854.586104
27.7599	23787.592785					27.7599	397.8038
27.7762	19099.980601					27.7762	42.062631
27.7924	14174.191373					27.7924	437.615741
27.8087	20869.306949					27.8087	4138.714152
27.8249	24414.467118					27.8249	8752.314823
27.8412	24779.215064					27.8412	4138.714152
27.8574	14006.694685					27.8574	437.615741
27.8737	12295.36031					27.8737	0
27.89	10856.172194					27.89	0
27.9064	5910.054333					27.9064	0
27.9229	7075.746948					27.9229	0
27.9395	10262.168761					27.9395	0
27.9562	13598.67907					27.9562	0
27.9732	15188.596141					27.9732	0
27.9906	16659.490011					27.9906	0
28.0083	16186.405725					28.0083	0
28.0261	15264.719632					28.0261	0
28.0439	14442.701735					28.0439	0
28.0617	14055.933828					28.0617	0
28.0795	13017.334849					28.0795	0
28.0973	11855.672647					28.0973	0
28.115	11533.06141					28.115	0
28.1328	11505.707699					28.1328	0
28.1506	10797.743958					28.1506	0
28.1684	9762.451655					28.1684	0
28.1862	9498.618736					28.1862	0
28.204	13350.703934					28.204	0
28.2218	21054.80008					28.2218	0
28.2395	30936.394358					28.2395	0
28.2572	40978.660877					28.2572	0
28.2744	42475.914983					28.2744	0
28.2921	39508.071131					28.2921	0
28.3099	34375.116532					28.3099	0
28.3277	27477.996962					28.3277	0
28.3455	24909.583108					28.3455	0
28.3633	23648.970819					28.3633	0
28.381	21325.995797					28.381	21.254499
28.3988	20725.390701					28.3988	201.012643
28.4166	20024.045669					28.4166	437.99944
28.4344	18237.924278					28.4344	331.305286
28.4522	15934.511562					28.4522	368.411842
28.47	15344.77489					28.47	393.892556
28.4878	15537.903102					28.4878	325.660203
28.5055	14289.86314					28.5055	195.701849
28.5233	12702.460647					28.5233	272.366837
28.5411	11996.86714					28.5411	417.077271
28.5589	11809.684687					28.5589	394.308481
28.5766	12386.865712					28.5766	146.116396
28.5944	12395.246254					28.5944	14.326687
28.6122	10889.752695					28.6122	16.878284
28.63	9567.299576					28.63	167.587907
28.6478	9113.531881					28.6478	412.874655
28.6656	8683.963917					28.6656	328.302732
28.6834	7719.494612					28.6834	194.614166
28.7011	7096.809491					28.7011	322.598345
28.7189	7250.728029					28.7189	356.087701
28.7367	7654.255831					28.7367	145.915159
28.7545	8346.527191					28.7545	110.143462
28.7723	8906.491122					28.7723	204.692048
28.7901	8818.738023					28.7901	96.792893
28.8079	9430.230926					28.8079	10.234602
28.8256	10443.048258					28.8256	0
28.8434	10879.578754					28.8434	0
28.8612	10346.304741					28.8612	0
28.879	8905.446571					28.879	11.75179
28.8968	7966.433084					28.8968	122.761955
28.9145	8068.515604					28.9145	352.745088
28.9323	7775.451566					28.9323	427.675135
28.9501	7036.381189					28.9501	385.008182
28.9679	7115.46077					28.9679	386.408873
28.9857	7391.950476					28.9857	320.237106
29.0034	7550.467443					29.0034	228.384827
29.0212	8210.986079					29.0212	268.942567
29.039	9890.496952					29.039	122.388219
29.0568	11256.164784					29.0568	27.425241
29.0746	11933.353929					29.0746	146.602762
29.0924	13177.26752					29.0924	380.656773
29.1102	14089.206413					29.1102	343.776632
29.128	14493.226402					29.128	251.364916
29.1457	14143.382797					29.1457	388.763435
29.1635	12675.179561					29.1635	350.350695
29.1813	11781.213781					29.1813	311.468826
29.1991	11147.038974					29.1991	461.77746
29.2169	10361.437046					29.2169	359.565568
29.2346	10484.750056					29.2346	346.243434
29.2524	12432.232322					29.2524	153.421193
29.2702	13562.126054					29.2702	16.222316
29.288	12951.241774					29.288	0
29.3058	11306.748248					29.3058	7.976952
29.3235	10595.618991					29.3235	75.441359
29.3413	10735.313061					29.3413	159.539049
29.3591	10942.757128					29.3591	84.080552
29.3769	9621.083144					29.3769	89.681402
29.3947	8086.263833					29.3947	172.783874
29.4125	7267.578592					29.4125	81.70445
29.4303	6104.032313					29.4303	8.639194
29.448	5363.119723					29.448	0
29.4658	5050.826426					29.4658	0
29.4836	4939.631633					29.4836	0
29.5014	5066.879127					29.5014	0
29.5192	5096.866817					29.5192	0
29.537	5154.421706					29.537	0
29.5548	5106.329934					29.5548	0
29.5725	5116.250798					29.5725	0
29.5903	5599.124369					29.5903	0
29.6081	5918.374395					29.6081	9.279369
29.6259	5246.86011					29.6259	87.758852
29.6437	5099.940164					29.6437	185.587377
29.6615	5236.189533					29.6615	87.758852
29.6792	6198.410681					29.6792	20.565636
29.697	7905.709851					29.697	116.482962
29.7148	9778.700471					29.7148	317.87876
29.7326	11245.767023					29.7326	301.619675
29.7504	10764.49075					29.7504	103.439684
29.7681	10756.764955					29.7681	9.744038
29.7859	11511.662778					29.7859	17.35569
29.8037	11345.087971					29.8037	164.139986
29.8215	11563.516256					29.8215	347.11381
29.8393	12097.68967					29.8393	173.081541
29.857	11650.142587					29.857	101.91969
29.8748	9899.728527					29.8748	178.831086
29.8926	8848.167924					29.8926	84.564
29.9104	7541.654342					29.9104	8.941554
29.9282	6766.240267					29.9282	0
29.946	5930.607039					29.946	0
29.9638	5453.419362					29.9638	0
29.9815	5407.596479					29.9815	16.833227
29.9993	5528.074459					29.9993	159.198827
30.0171	5643.441359					30.0171	336.66453
30.0349	5298.29841					30.0349	159.198827
30.0527	5164.724156					30.0527	16.833227
30.0705	6211.654195					30.0705	0
30.0882	7184.29217					30.0882	0
30.106	7106.643799					30.106	0
30.1238	6782.572834					30.1238	0
30.1416	6396.33607					30.1416	0
30.1594	5565.289104					30.1594	0
30.1772	4776.501507					30.1772	0
30.195	4366.076787					30.195	0
30.2127	4182.045563					30.2127	0
30.2305	4048.715307					30.2305	0
30.2483	4102.596803					30.2483	0
30.2661	3999.728266					30.2661	0
30.2839	3688.707067					30.2839	0
30.3016	3614.767539					30.3016	0
30.3194	4056.823978					30.3194	0
30.3372	4514.374749					30.3372	0
30.355	4472.532278					30.355	0
30.3728	4438.53515					30.3728	0
30.3906	4389.982984					30.3906	0
30.4084	4342.552636					30.4084	8.458965
30.4261	4473.620743					30.4261	79.999953
30.4439	4427.68486					30.4439	169.179302
30.4617	4229.558579					30.4617	79.999953
30.4795	4061.805577					30.4795	8.458965
30.4973	4026.452513					30.4973	0
30.515	4012.230717					30.515	0
30.5328	4039.637966					30.5328	0
30.5506	3568.462697					30.5506	0
30.5684	3112.226324					30.5684	0
30.5862	3102.414723					30.5862	0
30.6039	3075.422357					30.6039	0
30.6217	3095.776425					30.6217	0
30.6395	3402.236783					30.6395	0
30.6573	4116.446867					30.6573	8.253409
30.6751	3995.793351					30.6751	78.055927
30.6928	3799.07849					30.6928	165.068187
30.7106	3921.139238					30.7106	78.055927
30.7284	3947.990564					30.7284	15.869692
30.7462	3686.934905					30.7462	79.688216
30.764	3520.414565					30.764	224.749238
30.7817	3328.459576					30.7817	225.18759
30.7995	3193.223726					30.7995	80.039868
30.8173	3457.203182					30.8173	7.657862
30.8351	4017.5149					30.8351	0
30.8529	4160.022387					30.8529	0
30.8707	4497.958253					30.8707	0
30.8884	4572.523391					30.8884	0
30.9062	4212.687739					30.9062	0
30.924	3873.676735					30.924	0
30.9418	3659.897944					30.9418	0
30.9596	3870.766698					30.9596	0
30.9773	3856.751755					30.9773	0
30.9951	3620.845408					30.9951	0
31.0129	3516.238748					31.0129	0
31.0307	4003.637695					31.0307	0
31.0485	5089.182245					31.0485	8.931606
31.0663	5151.288354					31.0663	84.469919
31.0841	4563.271897					31.0841	178.63213
31.1019	4214.400998					31.1019	84.469919
31.1196	3922.207869					31.1196	8.931606
31.1374	3710.316053					31.1374	0
31.1552	2731.07981					31.1552	0
31.173	1707.305565					31.173	0
31.1907	2420.587613					31.1907	0
31.2085	2876.316224					31.2085	0
31.2263	2989.206211					31.2263	0
31.2441	3168.646467					31.2441	0
31.2619	3632.108164					31.2619	0
31.2797	3708.383292					31.2797	0
31.2975	3126.986022					31.2975	0
31.3152	2815.072168					31.3152	5.625827
31.333	3089.456962					31.333	53.205782
31.3508	3489.661501					31.3508	112.516531
31.3686	3521.243576					31.3686	53.205782
31.3864	3111.312312					31.3864	5.625827
31.4041	2270.73539					31.4041	0
31.4219	3376.245728					31.4219	0
31.4397	3770.711042					31.4397	0
31.4575	2643.053343					31.4575	0
31.4753	2035.850451					31.4753	0
31.493	3386.884834					31.493	0
31.5108	4152.911452					31.5108	0
31.5286	5014.906743					31.5286	0
31.5464	4817.544201					31.5464	0
31.5642	4370.808693					31.5642	0
31.582	4052.789919					31.582	0
31.5997	3243.126014					31.5997	0
31.6175	2508.626315					31.6175	0
31.6353	2332.420128					31.6353	0
31.6531	2409.808189					31.6531	0
31.6709	2522.515325					31.6709	5.452962
31.6887	2610.306056					31.6887	51.570934
31.7065	2766.326648					31.7065	109.059247
31.7243	2833.239151					31.7243	51.570934
31.742	2725.298693					31.742	5.452962
31.7598	2739.472782					31.7598	0
31.7776	2677.706007					31.7776	0
31.7954	2475.205997					31.7954	0
31.8132	2324.666157					31.8132	0
31.8309	2271.371516					31.8309	0
31.8487	2516.450451					31.8487	0
31.8665	2586.756782					31.8665	0
31.8843	2679.261493					31.8843	0
31.9021	2740.730706					31.9021	0
31.9198	2645.788588					31.9198	0
31.9376	2531.277806					31.9376	0
31.9554	2533.996469					31.9554	0
31.9732	2764.850365					31.9732	0
31.991	2647.711994					31.991	0
32.0088	2410.853034					32.0088	0
32.0265	2235.498856					32.0265	0
32.0443	2113.91517					32.0443	0
32.0621	2243.066905					32.0621	0
32.0799	1851.502326					32.0799	0
32.0976	1134.905258					32.0976	0
32.1154	1841.243112					32.1154	0
32.1332	2400.14263					32.1332	0
32.151	1797.287203					32.151	0
32.1688	3377.077762					32.1688	0
32.1866	5809.558103					32.1866	0
32.2043	5871.283892					32.2043	0
32.2221	4896.858166					32.2221	0
32.2399	4298.398976					32.2399	0
32.2577	3795.073974					32.2577	0
32.2755	3307.409019					32.2755	0
32.2933	3210.550964					32.2933	0
32.311	3050.523143					32.311	0
32.3288	2462.058411					32.3288	0
32.3466	2244.82159					32.3466	0
32.3644	2650.071812					32.3644	0
32.3822	2626.085456					32.3822	0
32.4	2341.81833					32.4	0
32.4178	2139.370993					32.4178	0
32.4355	2262.27319					32.4355	0
32.4533	2217.964755					32.4533	0
32.4711	2228.339118					32.4711	0
32.4889	2065.713845					32.4889	0
32.5067	2057.860964					32.5067	0
32.5245	2229.854865					32.5245	0
32.5422	2196.18361					32.5422	0
32.56	2136.179757					32.56	0
32.5778	2190.733529					32.5778	0
32.5956	2249.684512					32.5956	0
32.6134	2290.412809					32.6134	0
32.6312	2359.032562					32.6312	0
32.6489	2216.137617					32.6489	0
32.6667	2253.734986					32.6667	0
32.6845	2574.120647					32.6845	0
32.7023	2776.132422					32.7023	0
32.7201	2768.535547					32.7201	0
32.7379	3142.782044					32.7379	0
32.7556	3156.142676					32.7556	0
32.7734	2536.978993					32.7734	0
32.7912	2449.030069					32.7912	0
32.809	2335.606342					32.809	0
32.8268	1511.941542					32.8268	0
32.8446	923.94317					32.8446	0
32.8624	1548.936279					32.8624	0
32.8801	2119.331688					32.8801	0
32.8979	2106.066675					32.8979	0
32.9157	1869.899189					32.9157	0
32.9335	1779.041264					32.9335	0
32.9513	1885.623749					32.9513	0
32.9691	1923.707747					32.9691	0
32.9869	1528.872233					32.9869	0
33.0046	1101.654872					33.0046	0
33.0224	2126.557298					33.0224	0
33.0402	3084.424821					33.0402	0
33.058	2189.974113					33.058	0
33.0757	1380.185844					33.0757	0
33.0935	2167.116026					33.0935	0
33.1113	2491.887597					33.1113	0
33.1291	2391.911128					33.1291	0
33.1469	2240.654787					33.1469	0
33.1646	1910.833196					33.1646	0
33.1824	1583.544054					33.1824	0
33.2002	1009.493613					33.2002	0
33.218	1560.990627					33.218	0
33.2358	2402.174359					33.2358	0
33.2536	2515.422102					33.2536	0
33.2713	2538.813297					33.2713	0
33.2891	2504.783613					33.2891	0
33.3069	2375.86521					33.3069	0
33.3247	2478.725033					33.3247	0
33.3425	2450.244297					33.3425	0
33.3603	2292.259423					33.3603	0
33.378	1990.094497					33.378	0
33.3958	1631.900297					33.3958	5.73198
33.4136	1746.942888					33.4136	54.209722
33.4314	1949.648159					33.4314	114.639605
33.4492	1750.631191					33.4492	54.209722
33.467	1491.603749					33.467	5.73198
33.4847	1579.956249					33.4847	0
33.5025	1807.629798					33.5025	0
33.5203	1958.851046					33.5203	0
33.5381	2097.763651					33.5381	0
33.5559	2186.42428					33.5559	0
33.5737	2022.64317					33.5737	0
33.5915	1873.532808					33.5915	0
33.6092	1889.50485					33.6092	0
33.627	1827.247344					33.627	0
33.6448	1763.96281					33.6448	0
33.6626	1691.520715					33.6626	0
33.6804	2044.419247					33.6804	0
33.6981	2521.82615					33.6981	0
33.7159	2591.027034					33.7159	0
33.7337	2961.486511					33.7337	0
33.7515	2813.157953					33.7515	0
33.7693	1789.090836					33.7693	0
33.787	2142.345926					33.787	0
33.8048	1906.2452					33.8048	0
33.8226	1211.579909					33.8226	0
33.8404	1658.739558					33.8404	0
33.8582	1836.958205					33.8582	0
33.876	2029.711536					33.876	0
33.8937	2299.093516					33.8937	0
33.9115	1819.053133					33.9115	0
33.9293	1133.540101					33.9293	0
33.9471	699.249823					33.9471	0
33.9649	1104.039598					33.9649	0
33.9827	1619.407789					33.9827	0
34.0004	1606.485147					34.0004	0
34.0182	975.287009					34.0182	0
34.036	1157.203289					34.036	0
34.0538	1521.162962					34.0538	0
34.0716	1830.007754					34.0716	0
34.0894	2181.119184					34.0894	0
34.1072	2329.043548					34.1072	0
34.1249	1867.666114					34.1249	0
34.1427	1998.31376					34.1427	0
34.1605	2326.053117					34.1605	0
34.1783	2220.268563					34.1783	0
34.1961	1775.234					34.1961	0
34.2139	2550.3205					34.2139	0
34.2316	2427.18547					34.2316	0
34.2494	2116.230918					34.2494	0
34.2672	2031.982853					34.2672	0
34.285	1817.677816					34.285	0
34.3028	1487.084513					34.3028	0
34.3205	856.330162					34.3205	7.522399
34.3383	1062.310459					34.3383	71.142461
34.3561	1337.73766					34.3561	150.447988
34.3739	951.428603					34.3739	71.142461
34.3917	634.106718					34.3917	7.522399
34.4095	1085.841034					34.4095	0
34.4273	1479.883431					34.4273	0
34.445	1696.886524					34.445	0
34.4628	1807.212148					34.4628	0
34.4806	1752.36503					34.4806	0
34.4984	1877.94719					34.4984	0
34.5162	1586.218259					34.5162	0
34.534	943.352431					34.534	0
34.5517	1213.496652					34.5517	0
34.5695	1709.578204					34.5695	0
34.5873	2178.74039					34.5873	0
34.6051	2109.643764					34.6051	0
34.6229	1900.615412					34.6229	0
34.6407	1744.122467					34.6407	0
34.6584	1312.916327					34.6584	0
34.6762	500.805755					34.6762	0
34.694	539.87054					34.694	0
34.7118	1323.868597					34.7118	0
34.7296	1227.70923					34.7296	0
34.7474	614.287639					34.7474	0
34.7651	526.731654					34.7651	0
34.7829	582.119014					34.7829	0
34.8007	840.320083					34.8007	0
34.8185	720.665093					34.8185	0
34.8363	828.935994					34.8363	0
34.8541	822.327017					34.8541	0
34.8719	1288.151693					34.8719	0
34.8897	1347.426771					34.8897	0
34.9074	1143.107524					34.9074	0
34.9252	1172.653454					34.9252	0
34.943	1650.877711					34.943	0
34.9608	2018.225361					34.9608	0
34.9786	2073.339301					34.9786	0
34.9964	2135.476174					34.9964	0

## Sheet: Figure S1g
SPECTRUM - MS
Staphylococcus aureus extract analysis
Scan #: 2328
RT: 20.29
RAW Data points: 26985
Mass	Intensity
102.705253	0
102.705603	0
102.705952	0
102.706301	0
102.70665	471.450623
102.706999	632.259277
102.707348	684.921082
102.707697	601.195068
102.708047	412.181091
102.708407	0
102.708756	0
102.709105	0
102.709454	0
104.479957	0
104.480316	0
104.480674	0
104.481032	0
104.48139	328.666656
104.481749	551.338074
104.482107	663.156494
104.482465	587.426819
104.482823	347.992981
104.48319	0
104.483549	0
104.483907	0
104.484265	0
105.884279	0
105.884644	0
105.88501	0
105.885375	0
105.885741	423.856659
105.886106	547.638428
105.886472	674.584351
105.886837	629.989868
105.887203	379.734375
105.887636	0
105.888002	0
105.888367	0
105.888733	0
116.924927	0
116.925351	0
116.925775	0
116.926199	0
116.926623	201.232162
116.927047	578.700378
116.927471	819.742493
116.927896	715.207214
116.92832	337.54422
116.928805	0
116.92923	0
116.929654	0
116.930078	0
126.900254	0
126.900733	0
126.901213	0
126.901692	0
126.902172	0
126.902651	769.64032
126.903131	4392.628906
126.903611	10167.381836
126.90409	14447.751953
126.90457	13836.279297
126.905049	8938.798828
126.905529	3584.553223
126.906008	662.814392
126.906488	0
126.907017	0
126.907497	0
126.907976	0
126.908456	0
134.980448	0
134.980974	0
134.9815	0
134.982027	0
134.982553	72.16111
134.983079	537.812805
134.983605	2089.838623
134.984131	3792.109619
134.984657	4330.060059
134.985183	3234.45459
134.985709	1421.412476
134.986235	207.25795
134.986809	0
134.987336	0
134.987862	0
134.988388	0
142.69162	0
142.692192	0
142.692764	0
142.693335	0
142.693907	322.372772
142.694479	499.279907
142.695051	611.942383
142.695622	550.061523
142.696194	369.865479
142.696768	0
142.69734	0
142.697912	0
142.698484	0
143.04563	0
143.046204	0
143.046778	0
143.047352	0
143.047925	16.785414
143.048499	706.605652
143.049073	1469.758545
143.049647	1753.704834
143.050221	1324.825562
143.050795	564.899658
143.051369	74.54641
143.051955	0
143.052529	0
143.053103	0
143.053677	0
145.093209	0
145.093795	0
145.094382	0
145.094968	0
145.095554	427.150391
145.09614	1404.923584
145.096727	3149.023926
145.097313	4505.569824
145.097899	4308.207031
145.098485	2700.65625
145.099072	940.182007
145.099658	0
145.100269	0
145.100856	0
145.101442	0
145.102028	0
149.057817	0
149.058428	0
149.059038	0
149.059648	0
149.060259	318.868591
149.060869	469.13446
149.06148	881.621765
149.06209	1274.503784
149.062701	1409.262939
149.063311	1292.057373
149.063922	829.61499
149.064532	166.916351
149.065145	0
149.065755	0
149.066366	0
149.066976	0
149.341473	0
149.342085	0
149.342697	0
149.343309	0
149.343922	367.201569
149.344534	457.768036
149.345146	503.095184
149.345758	484.503815
149.34637	571.221741
149.346983	562.665833
149.347595	260.608765
149.348211	0
149.348823	0
149.349435	0
149.350048	0
149.945704	0
149.94632	0
149.946936	0
149.947552	0
149.948168	169.480789
149.948784	488.322784
149.949399	817.735962
149.950015	1199.742798
149.950631	1425.783447
149.951247	1457.7854
149.951863	1241.703125
149.952479	761.950989
149.953095	236.476273
149.953713	0
149.954329	0
149.954945	0
149.955561	0
150.231899	0
150.232517	0
150.233134	0
150.233752	0
150.23437	201.859344
150.234987	443.529266
150.235605	606.852173
150.236223	596.125732
150.236841	444.412018
150.237458	267.171143
150.238078	0
150.238696	0
150.239313	0
150.239931	0
150.554849	0
150.555469	0
150.556088	0
150.556708	0
150.557328	334.492645
150.557947	588.89386
150.558567	1073.725586
150.559187	1485.32666
150.559806	1668.32373
150.560426	1622.066528
150.561046	1479.985352
150.561666	1102.091431
150.562285	523.71051
150.562905	288.737671
150.563526	0
150.564146	0
150.564766	0
150.565386	0
150.841548	0
150.842169	0
150.842791	0
150.843412	0
150.844033	97.582031
150.844655	446.02594
150.845276	834.191895
150.845898	1273.87439
150.846519	1560.97644
150.847141	1721.535767
150.847762	1646.701538
150.848384	1216.29187
150.849005	802.327209
150.849627	383.857544
150.850249	0
150.850871	0
150.851492	0
150.852114	0
150.975247	0
150.97587	0
150.976492	0
150.977114	0
150.977736	413.894501
150.978359	825.921753
150.978981	1270.906494
150.979603	1335.110474
150.980226	907.279663
150.980848	323.014069
150.981471	0
150.982094	0
150.982716	0
150.983338	0
151.16709	0
151.167713	0
151.168337	0
151.16896	0
151.169584	399.212463
151.170207	444.68692
151.170831	515.199402
151.171454	816.819458
151.172078	1259.168579
151.172701	1392.291016
151.173325	1180.484619
151.173948	881.37915
151.174572	650.490295
151.175195	427.153809
151.17582	0
151.176444	0
151.177067	0
151.177691	0
151.45554	0
151.456165	0
151.456791	0
151.457416	0
151.458041	173.980286
151.458666	580.211609
151.459292	1102.173706
151.459917	1765.403198
151.460542	2248.539063
151.461167	2433.530273
151.461793	2447.700439
151.462418	2218.332031
151.463043	1782.944702
151.463669	1305.830322
151.464294	968.587585
151.464919	573.193909
151.465544	246.896042
151.46617	0
151.466795	0
151.467421	0
151.468046	0
151.50307	0
151.503695	0
151.504321	0
151.504946	0
151.505572	233.02153
151.506198	533.303223
151.506823	591.526062
151.507449	517.493835
151.508074	329.868744
151.508701	0
151.509327	0
151.509952	0
151.510578	0
151.746071	0
151.746698	0
151.747325	0
151.747952	0
151.748579	407.925873
151.749206	567.507751
151.749833	778.671265
151.75046	1016.874023
151.751087	1216.575195
151.751714	1240.001099
151.752341	937.909241
151.752968	488.629639
151.753596	53.320503
151.754223	0
151.75485	0
151.755477	0
151.756104	0
151.784955	0
151.785582	0
151.78621	0
151.786837	0
151.787464	366.836334
151.788091	561.416443
151.788719	825.989014
151.789346	911.246948
151.789973	623.810913
151.790601	176.303146
151.791229	0
151.791856	0
151.792483	0
151.793111	0
151.91049	0
151.911118	0
151.911746	0
151.912374	0
151.913002	358.052917
151.91363	483.860962
151.914258	664.480225
151.914886	801.903625
151.915514	799.594482
151.916143	625.381592
151.916771	387.368927
151.9174	0
151.918028	0
151.918656	0
151.919284	0
152.074547	0
152.075176	0
152.075805	0
152.076434	0
152.077064	331.371124
152.077693	1108.741455
152.078322	1922.222412
152.078951	2450.244629
152.07958	3079.254395
152.080209	3444.292236
152.080838	2654.686279
152.081467	1219.160767
152.082096	743.124329
152.082726	733.735779
152.083355	709.614868
152.083984	550.542908
152.084613	170.081055
152.085244	0
152.085873	0
152.086502	0
152.087131	0
152.364969	0
152.3656	0
152.366231	0
152.366862	0
152.367493	24.11342
152.368123	441.663177
152.368754	1180.713989
152.369385	1766.805176
152.370016	2391.984863
152.370647	3013.157959
152.371278	3020.5354
152.371909	2310.577148
152.37254	1420.094727
152.373171	948.121399
152.373802	832.445068
152.374433	457.592957
152.375064	66.181297
152.375696	0
152.376326	0
152.376957	0
152.377588	0
152.532923	0
152.533555	0
152.534187	0
152.534819	0
152.535451	391.384186
152.536083	1941.215576
152.536715	3090.968994
152.537346	2900.008057
152.537978	1558.402222
152.53861	198.080246
152.539243	0
152.539875	0
152.540507	0
152.541139	0
152.657489	0
152.658122	0
152.658754	0
152.659387	0
152.66002	423.174225
152.660652	504.196808
152.661285	509.316437
152.661918	605.790222
152.662551	686.26593
152.663183	690.625244
152.663816	588.047241
152.664449	340.674561
152.665082	0
152.665715	0
152.666347	0
152.66698	0
152.696091	0
152.696724	0
152.697357	0
152.69799	0
152.698623	374.926178
152.699256	763.869446
152.699889	1167.121704
152.700522	1499.565308
152.701155	1632.973389
152.701788	1578.139282
152.702421	1365.299194
152.703054	1280.968994
152.703687	1041.501221
152.70432	500.382355
152.704953	237.995514
152.705586	0
152.706219	0
152.706852	0
152.707485	0
152.824026	0
152.824659	0
152.825293	0
152.825927	0
152.826561	216.165451
152.827194	521.772217
152.827828	673.182007
152.828462	749.941895
152.829096	603.65918
152.829729	346.682404
152.830364	0
152.830998	0
152.831631	0
152.832265	0
152.9407	0
152.941335	0
152.941969	0
152.942604	0
152.943238	371.216309
152.943872	1344.117432
152.944507	1787.626709
152.945141	1607.054321
152.945776	1171.080078
152.94641	592.03302
152.947045	0
152.94768	0
152.948314	0
152.948949	0
152.949583	0
152.988931	0
152.989566	0
152.9902	0
152.990835	0
152.99147	0
152.992105	691.045349
152.992739	2142.896484
152.993374	32855.789063
152.994009	108527.351563
152.994644	196361.140625
152.995279	231491.453125
152.995913	184084.125
152.996548	93758.125
152.997183	24342.046875
152.997818	771.06604
152.998453	682.088257
152.999087	268.055817
152.999722	0
153.000357	0
153.000992	0
153.001627	0
153.017499	0
153.018134	0
153.018769	0
153.019404	0
153.020039	0
153.020674	0
153.021309	0
153.021944	0
153.022579	0
153.023214	0
153.023849	0
153.024484	0
153.025119	0
153.025754	0
153.040995	0
153.04163	0
153.042265	0
153.0429	0
153.043535	116.887505
153.04417	538.190552
153.044805	1703.069214
153.04544	2417.182373
153.046075	1844.10791
153.046711	777.503845
153.047346	194.744064
153.047981	0
153.048616	0
153.049251	0
153.049886	0
153.082284	0
153.082919	0
153.083554	0
153.08419	0
153.084825	0
153.08546	0
153.086096	0
153.086731	0
153.087367	0
153.088002	0
153.088639	0
153.089274	0
153.089909	0
153.090545	0
153.28325	0
153.283887	0
153.284523	0
153.28516	0
153.285797	378.330322
153.286433	849.56012
153.28707	1375.688232
153.287706	1851.107666
153.288343	1963.566162
153.28898	1788.411987
153.289616	1366.656494
153.290253	776.098572
153.29089	471.820404
153.291526	257.331757
153.292163	0
153.2928	0
153.293436	0
153.294073	0
153.32209	0
153.322727	0
153.323364	0
153.324	0
153.324637	419.281464
153.325274	669.660339
153.325911	942.107056
153.326548	1015.134338
153.327185	875.365112
153.327822	634.437683
153.328459	438.63443
153.329095	480.66925
153.329732	462.201111
153.330369	385.070496
153.331007	0
153.331644	0
153.332281	0
153.332918	0
153.450175	0
153.450812	0
153.45145	0
153.452088	0
153.452725	236.421829
153.453363	456.674133
153.454001	1264.128052
153.454638	2782.991943
153.455276	3962.557861
153.455913	3677.759277
153.456551	1979.675293
153.457189	159.787186
153.457827	0
153.458465	0
153.459103	0
153.45974	0
153.577143	0
153.577781	0
153.57842	0
153.579058	0
153.579697	131.368652
153.580335	444.910126
153.580974	627.393738
153.581612	660.947144
153.582251	638.206543
153.582889	503.505035
153.583527	136.230682
153.584166	0
153.584805	0
153.585443	0
153.586082	0
153.616095	0
153.616733	0
153.617372	0
153.618011	0
153.618649	154.585434
153.619288	466.357086
153.619927	942.119507
153.620565	1559.143188
153.621204	2342.720703
153.621843	3011.896484
153.622481	3103.455322
153.62312	2764.376221
153.623759	2173.960938
153.624398	1488.393555
153.625036	915.978638
153.625675	516.067078
153.626314	169.311417
153.626953	0
153.627592	0
153.628231	0
153.628869	0
153.745827	0
153.746466	0
153.747106	0
153.747745	0
153.748385	434.646301
153.749024	604.117981
153.749664	711.39856
153.750303	647.187988
153.750943	491.82843
153.751582	244.161804
153.752223	0
153.752862	0
153.753502	0
153.754141	0
153.912227	0
153.912867	0
153.913508	0
153.914148	0
153.914789	85.035889
153.915429	476.889832
153.91607	1300.240601
153.91671	2038.145386
153.917351	2418.260986
153.917991	3059.530518
153.918632	3361.706299
153.919272	2540.809082
153.919913	1325.212524
153.920554	887.732239
153.921194	701.070251
153.921835	180.789734
153.922476	0
153.923116	0
153.923757	0
153.924398	0
153.993605	0
153.994246	0
153.994887	0
153.995528	0
153.996169	0
153.99681	773.990173
153.997451	2815.10498
153.998092	4856.067871
153.998733	5462.810059
153.999374	4211.869141
154.000015	2161.553955
154.000656	686.608887
154.001297	101.211296
154.001939	0
154.00258	0
154.003221	0
154.003862	0
154.081463	0
154.082104	0
154.082746	0
154.083388	0
154.084029	426.172241
154.084671	558.701782
154.085312	861.174316
154.085954	959.811829
154.086596	761.249329
154.087237	440.053497
154.087879	178.093445
154.088521	0
154.089163	0
154.089804	0
154.090446	0
154.208573	0
154.209216	0
154.209858	0
154.2105	0
154.211143	184.106949
154.211785	439.092865
154.212428	848.620605
154.21307	988.952881
154.213712	925.869507
154.214355	794.138367
154.214997	660.100769
154.21564	377.490692
154.216282	0
154.216925	0
154.217567	0
154.21821	0
154.247765	0
154.248408	0
154.249051	0
154.249693	0
154.250336	339.76236
154.250978	737.577026
154.251621	1024.258423
154.252264	1217.635864
154.252906	1516.109741
154.253549	1821.132813
154.254192	1684.353149
154.254834	1024.035645
154.255477	573.348999
154.25612	520.078247
154.256762	378.426483
154.257406	0
154.258048	0
154.258691	0
154.259334	0
154.377655	0
154.378299	0
154.378942	0
154.379586	0
154.380229	393.927246
154.380873	674.971069
154.381516	992.334351
154.382159	1126.315552
154.382803	905.261047
154.383446	355.537079
154.384091	0
154.384734	0
154.385378	0
154.386021	0
154.545727	0
154.546371	0
154.547016	0
154.54766	0
154.548305	150.854813
154.548949	903.007141
154.549594	1709.831909
154.550238	2306.431641
154.550883	2741.391846
154.551527	2725.219238
154.552172	2464.841064
154.552816	1947.469482
154.553461	1098.644531
154.554105	588.54071
154.55475	327.00708
154.555395	0
154.556039	0
154.556684	0
154.557328	0
154.639863	0
154.640508	0
154.641153	0
154.641799	0
154.642444	97.646469
154.643089	459.607452
154.643734	672.275452
154.644379	655.032104
154.645024	512.919495
154.645669	296.564148
154.646314	0
154.646959	0
154.647605	0
154.64825	0
154.675993	0
154.676639	0
154.677284	0
154.677929	0
154.678575	314.557404
154.67922	490.445923
154.679865	578.017456
154.68051	535.021545
154.681156	421.608124
154.681802	0
154.682447	0
154.683093	0
154.683738	0
154.844552	0
154.845199	0
154.845845	0
154.846491	0
154.847138	424.545166
154.847784	897.546875
154.84843	1262.027222
154.849077	1501.01416
154.849723	1664.363403
154.850369	1407.158813
154.851016	728.780945
154.851662	335.915985
154.852309	0
154.852955	0
154.853602	0
154.854248	0
154.88334	0
154.883987	0
154.884634	0
154.88528	0
154.885927	114.759064
154.886573	492.476746
154.88722	837.736267
154.887867	828.358459
154.888513	624.932983
154.88916	391.188965
154.889807	0
154.890453	0
154.8911	0
154.891747	0
154.939609	0
154.940256	0
154.940903	0
154.94155	0
154.942197	243.963242
154.942844	453.317108
154.943491	574.639648
154.944138	451.245972
154.944785	147.857605
154.945432	0
154.946079	0
154.946726	0
154.947373	0
154.994614	0
154.995261	0
154.995908	0
154.996556	0
154.997203	114.026222
154.99785	551.380981
154.998498	1258.537109
154.999145	1725.009155
154.999792	1567.574829
155.000439	895.532654
155.001087	215.072189
155.001734	0
155.002382	0
155.003029	0
155.003676	0
155.014682	0
155.015329	0
155.015976	0
155.016624	0
155.017271	287.047119
155.017919	502.472961
155.018566	649.00293
155.019214	547.819458
155.019861	329.403107
155.020509	0
155.021157	0
155.021804	0
155.022452	0
155.143597	0
155.144245	0
155.144893	0
155.145542	0
155.14619	415.915619
155.146838	738.608521
155.147486	812.491577
155.148135	596.6474
155.148783	230.687698
155.149431	0
155.15008	0
155.150728	0
155.151376	0
155.183146	0
155.183795	0
155.184443	0
155.185091	0
155.18574	426.546936
155.186388	966.405579
155.187037	1660.484009
155.187685	2046.74646
155.188334	2031.382935
155.188982	1809.465698
155.189631	1305.492188
155.190279	876.623901
155.190928	585.145203
155.191576	60.956856
155.192227	0
155.192875	0
155.193524	0
155.194172	0
155.483173	0
155.483823	0
155.484474	0
155.485124	0
155.485774	430.136871
155.486425	853.505188
155.487075	1455.400757
155.487725	1914.297119
155.488376	2094.451904
155.489026	1855.466553
155.489676	1516.444702
155.490327	1342.905396
155.490977	961.563843
155.491628	452.262543
155.492278	19.893822
155.492929	0
155.493579	0
155.49423	0
155.49488	0
155.585979	0
155.58663	0
155.587281	0
155.587932	0
155.588583	340.023163
155.589234	473.810547
155.589885	547.394043
155.590536	452.158997
155.591187	297.816895
155.591839	0
155.59249	0
155.593141	0
155.593792	0
155.783418	0
155.78407	0
155.784723	0
155.785375	0
155.786027	385.345276
155.786679	694.203064
155.787332	740.945129
155.787984	726.335999
155.788636	833.794434
155.789288	867.284058
155.789941	748.002808
155.790593	471.722443
155.791245	68.104973
155.791898	0
155.79255	0
155.793202	0
155.793855	0
155.823865	0
155.824517	0
155.82517	0
155.825822	0
155.826475	211.955582
155.827127	547.065735
155.82778	856.120605
155.828432	823.728027
155.829085	653.833984
155.829737	587.595093
155.83039	370.961426
155.831043	0
155.831696	0
155.832348	0
155.833001	0
155.957058	0
155.957711	0
155.958364	0
155.959018	0
155.959671	410.287872
155.960324	536.879822
155.960978	583.205017
155.961631	578.025757
155.962284	564.157959
155.962938	364.734985
155.963593	0
155.964246	0
155.9649	0
155.965553	0
156.125753	0
156.126408	0
156.127062	0
156.127716	0
156.128371	210.861496
156.129025	665.027893
156.129679	989.34906
156.130334	1252.05542
156.130988	1590.334473
156.131643	1618.081421
156.132297	1286.209961
156.132952	790.528564
156.133606	488.505829
156.13426	550.293884
156.134915	414.617645
156.135571	0
156.136226	0
156.13688	0
156.137535	0
156.428519	0
156.429175	0
156.429832	0
156.430488	0
156.431144	140.915604
156.4318	443.516235
156.432457	626.673523
156.433113	663.303772
156.433769	692.693176
156.434426	919.266541
156.435082	1046.29541
156.435738	943.012512
156.436395	798.054749
156.437051	523.622559
156.437707	87.518341
156.438366	0
156.439022	0
156.439678	0
156.440335	0
156.732825	0
156.733483	0
156.734141	0
156.734799	0
156.735457	381.281891
156.736116	512.245483
156.736774	586.408081
156.737432	619.704895
156.73809	424.551575
156.738749	0
156.739407	0
156.740065	0
156.740723	0
156.772983	0
156.773641	0
156.7743	0
156.774958	0
156.775617	357.437439
156.776275	554.494141
156.776934	718.93396
156.777592	960.820251
156.778251	1052.144043
156.778909	915.773987
156.779568	533.879517
156.780226	124.081619
156.780886	0
156.781545	0
156.782203	0
156.782862	0
157.078295	0
157.078955	0
157.079615	0
157.080276	0
157.080936	252.722229
157.081597	574.860046
157.082257	749.640564
157.082917	734.375305
157.083578	567.59375
157.084238	541.948547
157.084899	645.504822
157.085559	513.11792
157.086219	205.898666
157.086892	0
157.087552	0
157.088213	0
157.088873	0
159.039988	0
159.040661	0
159.041334	0
159.042007	0
159.042679	389.438751
159.043352	1176.575928
159.044025	1911.746704
159.044698	1991.267944
159.045371	1360.209351
159.046044	598.848267
159.046716	219.995316
159.047431	0
159.048104	0
159.048777	0
159.049449	0
165.705285	0
165.706001	0
165.706716	0
165.707432	0
165.708147	387.086609
165.708863	511.950409
165.709578	602.716736
165.710294	541.502502
165.711009	229.232483
165.711733	0
165.712449	0
165.713164	0
165.71388	0
167.07175	0
167.072475	0
167.073199	0
167.073924	0
167.074648	189.075424
167.075372	544.894409
167.076097	729.505737
167.076821	680.704346
167.077546	528.123047
167.07827	262.106659
167.078997	0
167.079721	0
167.080446	0
167.08117	0
167.408378	0
167.409105	0
167.409831	0
167.410558	0
167.411285	461.858246
167.412011	711.197632
167.412738	764.190857
167.413465	619.261719
167.414191	317.560333
167.414922	0
167.415649	0
167.416375	0
167.417102	0
168.125637	0
168.126368	0
168.127099	0
168.127831	0
168.128562	369.019379
168.129293	773.146729
168.130024	1078.058472
168.130756	1066.623657
168.131487	773.998291
168.132218	432.475525
168.132952	0
168.133683	0
168.134414	0
168.135146	0
168.46399	0
168.464723	0
168.465456	0
168.46619	0
168.466923	224.414383
168.467657	648.042969
168.46839	903.880676
168.469124	947.786133
168.469857	665.894287
168.470591	357.09671
168.471327	0
168.47206	0
168.472794	0
168.473527	0
168.848251	0
168.848987	0
168.849723	0
168.850459	0
168.851195	283.167175
168.851931	697.894287
168.852667	933.919556
168.853403	987.469971
168.854139	910.546692
168.854875	598.291992
168.855611	201.308701
168.856349	0
168.857085	0
168.857821	0
168.858557	0
169.18805	0
169.188788	0
169.189526	0
169.190265	0
169.191003	428.040466
169.191741	646.040894
169.192479	854.924072
169.193218	1077.933228
169.193956	1385.084351
169.194694	1390.353149
169.195432	1166.234131
169.196171	719.668701
169.196909	216.916992
169.197649	0
169.198387	0
169.199126	0
169.199864	0
169.531098	0
169.531838	0
169.532578	0
169.533319	0
169.534059	304.342346
169.5348	539.365173
169.53554	682.119263
169.536281	917.358582
169.537021	899.592896
169.537762	474.292847
169.538505	0
169.539245	0
169.539986	0
169.540726	0
169.919018	0
169.919761	0
169.920504	0
169.921247	0
169.92199	484.627045
169.922733	1009.421265
169.923476	1233.063843
169.924219	1695.962524
169.924962	2163.147705
169.925705	1733.697144
169.926448	760.697449
169.927191	116.368423
169.927936	0
169.928679	0
169.929422	0
169.930165	0
170.262056	0
170.262801	0
170.263547	0
170.264292	0
170.265037	452.20816
170.265782	674.274902
170.266528	1048.305054
170.267273	1349.346924
170.268018	1663.145508
170.268763	1669.177612
170.269509	1255.765381
170.270254	720.084045
170.270999	287.715881
170.271746	0
170.272491	0
170.273236	0
170.273982	0
170.459718	0
170.460464	0
170.461211	0
170.461957	0
170.462704	265.032898
170.463451	875.594299
170.464197	1596.186279
170.464944	1580.329102
170.46569	910.064453
170.466437	261.984131
170.467185	0
170.467931	0
170.468678	0
170.469424	0
170.652489	0
170.653237	0
170.653985	0
170.654733	0
170.65548	456.458435
170.656228	697.767578
170.656976	796.964172
170.657724	859.525574
170.658472	980.69635
170.65922	1015.790771
170.659967	635.395996
170.660715	200.100342
170.661464	0
170.662212	0
170.66296	0
170.663708	0
170.797657	0
170.798405	0
170.799154	0
170.799903	0
170.800652	368.399078
170.801401	519.346863
170.802149	654.972229
170.802898	643.604919
170.803647	422.236053
170.804397	0
170.805145	0
170.805894	0
170.806643	0
170.94151	0
170.94226	0
170.94301	0
170.943759	0
170.944509	0
170.945259	589.187683
170.946008	1025.579468
170.946758	1017.662598
170.947508	755.366089
170.948258	328.525879
170.949008	0
170.949758	0
170.950507	0
170.951257	0
170.998502	0
170.999252	0
171.000003	0
171.000753	0
171.001503	0
171.002253	591.46106
171.003003	1374.734131
171.003753	19718.251953
171.004503	65380.402344
171.005253	118179.75
171.006003	139114.953125
171.006754	110508.8125
171.007504	56325.136719
171.008254	14777.676758
171.009004	258.269775
171.009754	0
171.010504	0
171.011255	0
171.012005	0
171.039014	0
171.039764	0
171.040515	0
171.041265	0
171.042016	0
171.042766	522.247314
171.043516	2292.979736
171.044267	3829.991455
171.045017	3834.811279
171.045767	2555.227295
171.046518	1090.280029
171.047268	124.172218
171.048019	0
171.048769	0
171.04952	0
171.05027	0
171.072785	0
171.073535	0
171.074286	0
171.075037	0
171.075787	0
171.076538	0
171.077288	0
171.078039	0
171.07879	0
171.079542	0
171.080293	0
171.081043	0
171.081794	0
171.347074	0
171.347826	0
171.348578	0
171.349331	0
171.350083	485.170654
171.350836	623.140076
171.351588	853.838684
171.35234	979.036011
171.353093	893.394226
171.353845	567.229309
171.354598	170.861893
171.355351	0
171.356104	0
171.356856	0
171.357609	0
171.544367	0
171.545121	0
171.545875	0
171.546628	0
171.547382	163.938141
171.548136	816.655273
171.54889	1922.498291
171.549643	2634.273682
171.550397	2399.583496
171.551151	1402.514771
171.551904	425.674103
171.552659	0
171.553413	0
171.554167	0
171.554921	0
171.740492	0
171.741247	0
171.742002	0
171.742757	0
171.743512	474.397736
171.744267	735.624207
171.745022	1023.690918
171.745777	1344.731445
171.746532	1486.778076
171.747287	1610.560303
171.748042	1543.919434
171.748797	1027.382568
171.749552	376.363007
171.750308	0
171.751063	0
171.751818	0
171.752573	0
171.88705	0
171.887806	0
171.888562	0
171.889318	0
171.890074	457.466766
171.89083	504.69574
171.891586	524.451355
171.892342	551.072876
171.893098	571.815186
171.893854	581.385498
171.89461	508.086334
171.895366	256.039215
171.896123	0
171.896879	0
171.897635	0
171.898391	0
172.003524	0
172.004281	0
172.005038	0
172.005794	0
172.006551	0
172.007308	671.942932
172.008064	2129.562988
172.008821	3293.188965
172.009578	3318.89917
172.010335	2268.599609
172.011091	994.262939
172.011848	230.780441
172.012605	0
172.013362	0
172.014119	0
172.014876	0
172.089821	0
172.090578	0
172.091336	0
172.092093	0
172.09285	493.850647
172.093608	883.293518
172.094365	1222.185547
172.095122	1293.82605
172.09588	1221.380493
172.096637	1535.456421
172.097394	1834.037964
172.098152	1378.20752
172.098909	394.568176
172.099669	0
172.100426	0
172.101183	0
172.101941	0
172.487322	0
172.488082	0
172.488841	0
172.489601	0
172.490361	494.537323
172.491121	808.148499
172.491881	905.365417
172.492641	869.320313
172.493401	793.020386
172.494161	634.793274
172.494921	507.474152
172.495684	0
172.496444	0
172.497204	0
172.497964	0
172.839696	0
172.840459	0
172.841221	0
172.841983	0
172.842745	562.542175
172.843508	1007.193298
172.84427	1585.15332
172.845032	1873.89563
172.845794	1779.121826
172.846557	1435.608643
172.847319	1059.766724
172.848081	637.700989
172.848843	159.117172
172.849607	0
172.850369	0
172.851131	0
172.851894	0
173.005219	0
173.005983	0
173.006746	0
173.007509	0
173.008273	188.758789
173.009036	731.767456
173.0098	1224.176025
173.010563	1220.467896
173.011326	711.055237
173.01209	116.500099
173.012854	0
173.013617	0
173.014381	0
173.015144	0
173.192386	0
173.193151	0
173.193916	0
173.19468	0
173.195445	527.825073
173.196209	585.736328
173.196974	650.668213
173.197738	735.472778
173.198503	672.620972
173.199268	577.490845
173.200033	0
173.200798	0
173.201562	0
173.202327	0
173.340808	0
173.341573	0
173.342339	0
173.343104	0
173.34387	517.851135
173.344635	646.248474
173.345401	718.68042
173.346167	675.01239
173.346932	449.971313
173.347699	0
173.348465	0
173.34923	0
173.349996	0
173.592948	0
173.593715	0
173.594482	0
173.59525	0
173.596017	295.495178
173.596784	636.032715
173.597551	893.651978
173.598319	938.918701
173.599086	1094.827881
173.599853	1022.82843
173.60062	665.437073
173.601388	516.50885
173.602157	0
173.602924	0
173.603692	0
173.604459	0
173.947947	0
173.948717	0
173.949486	0
173.950256	0
173.951026	383.236023
173.951795	614.469788
173.952565	793.15155
173.953334	880.088684
173.954104	815.482178
173.954874	837.209045
173.955643	897.006287
173.956413	738.522217
173.957183	376.993042
173.957957	0
173.958726	0
173.959496	0
173.960266	0
174.708463	0
174.709238	0
174.710013	0
174.710787	0
174.711562	361.496155
174.712337	587.395996
174.713111	755.827393
174.713886	720.800232
174.714661	547.939575
174.715435	735.628113
174.71621	990.818604
174.716985	909.023499
174.717759	563.735962
174.718535	0
174.71931	0
174.720084	0
174.720859	0
174.858838	0
174.859614	0
174.860389	0
174.861165	0
174.861941	563.060303
174.862716	658.630066
174.863492	725.586975
174.864268	687.599792
174.865043	532.20752
174.865827	0
174.866602	0
174.867378	0
174.868154	0
176.110399	0
176.111183	0
176.111967	0
176.112751	0
176.113535	360.102142
176.114319	633.52948
176.115103	739.065735
176.115887	583.300903
176.116671	297.151642
176.11746	0
176.118244	0
176.119028	0
176.119812	0
176.867797	0
176.868586	0
176.869375	0
176.870164	0
176.870953	0
176.871742	0
176.872531	0
176.87332	0
176.874109	0
176.874898	0
176.875687	0
176.876476	0
176.877267	0
176.878056	0
176.878845	0
176.879634	0
177.118976	0
177.119767	0
177.120558	0
177.121349	0
177.122139	0
177.12293	0
177.123721	0
177.124511	0
177.125302	0
177.126093	0
177.126884	0
177.127682	0
177.128472	0
177.129263	0
177.130054	0
178.279886	0
178.280684	0
178.281483	0
178.282281	0
178.28308	408.269073
178.283878	640.134277
178.284677	714.236267
178.285475	648.762756
178.286274	479.976135
178.287073	0
178.287871	0
178.28867	0
178.289468	0
178.327805	0
178.328604	0
178.329403	0
178.330202	0
178.331001	462.133606
178.3318	797.408325
178.332598	1052.09082
178.333397	996.411011
178.334196	808.526672
178.334995	766.52533
178.335794	610.825806
178.336593	286.858917
178.337392	0
178.338191	0
178.33899	0
178.339789	0
178.396524	0
178.397323	0
178.398123	0
178.398922	0
178.399721	530.877319
178.400521	699.348267
178.40132	754.146484
178.402119	709.648804
178.402919	623.237976
178.403718	539.846619
178.40452	0
178.40532	0
178.406119	0
178.406918	0
178.934056	0
178.934859	0
178.935662	0
178.936465	0
178.937267	513.379456
178.93807	696.888367
178.938873	730.758911
178.939676	597.348206
178.940479	395.07663
178.941286	0
178.942088	0
178.942891	0
178.943694	0
179.490153	0
179.490959	0
179.491766	0
179.492573	0
179.493379	416.305084
179.494186	818.862915
179.494993	1036.636475
179.495799	1000.959778
179.496606	863.470398
179.497413	732.508118
179.498219	404.647125
179.499027	0
179.499833	0
179.50064	0
179.501447	0
179.611211	0
179.612018	0
179.612826	0
179.613633	0
179.614441	438.446289
179.615248	628.508362
179.616055	746.797241
179.616863	771.786316
179.61767	761.923889
179.618478	658.179932
179.619285	454.064362
179.620093	0
179.620901	0
179.621708	0
179.622516	0
179.670978	0
179.671786	0
179.672593	0
179.673401	0
179.674209	419.268616
179.675017	669.872314
179.675825	742.741577
179.676633	691.962402
179.677441	581.122742
179.678251	0
179.679059	0
179.679867	0
179.680675	0
180.095859	0
180.09667	0
180.09748	0
180.098291	0
180.099102	0
180.099913	0
180.100723	0
180.101534	0
180.102345	0
180.103156	0
180.103968	0
180.104778	0
180.105589	0
180.1064	0
180.288156	0
180.288968	0
180.28978	0
180.290593	0
180.291405	390.775177
180.292217	773.435364
180.293029	947.162842
180.293841	799.372314
180.294653	472.553711
180.295467	0
180.296279	0
180.297091	0
180.297903	0
180.663901	0
180.664716	0
180.66553	0
180.666345	0
180.667159	532.324097
180.667974	746.527893
180.668789	889.950928
180.669603	878.81543
180.670418	687.660583
180.671232	654.813477
180.672047	561.300903
180.672862	0
180.673677	0
180.674492	0
180.675306	0
180.786149	0
180.786964	0
180.78778	0
180.788595	0
180.78941	516.618835
180.790226	720.201416
180.791041	914.753113
180.791857	830.896606
180.792672	617.136169
180.793488	450.566406
180.794304	0
180.795119	0
180.795935	0
180.79675	0
180.897094	0
180.89791	0
180.898726	0
180.899542	0
180.900359	486.205292
180.901175	662.942505
180.901991	676.138428
180.902807	581.710327
180.903623	378.458801
180.904441	0
180.905257	0
180.906073	0
180.906889	0
181.062069	0
181.062886	0
181.063703	0
181.064521	0
181.065338	508.172028
181.066155	746.662537
181.066972	946.465149
181.06779	985.532043
181.068607	757.420593
181.069424	288.194427
181.070242	0
181.07106	0
181.071877	0
181.072694	0
181.16427	0
181.165088	0
181.165906	0
181.166724	0
181.167542	578.181824
181.16836	675.916504
181.169178	677.147888
181.169996	620.340759
181.170814	481.089844
181.171634	0
181.172452	0
181.17327	0
181.174088	0
181.468934	0
181.469754	0
181.470574	0
181.471394	0
181.472214	572.176025
181.473034	616.808838
181.473854	730.107178
181.474674	865.465881
181.475494	854.128723
181.476315	708.949829
181.477135	421.161133
181.477958	0
181.478778	0
181.479598	0
181.480418	0
181.970183	0
181.971007	0
181.97183	0
181.972654	0
181.973477	526.562622
181.974301	585.349854
181.975124	674.021912
181.975948	797.544128
181.976771	882.251831
181.977594	885.4776
181.978418	692.97583
181.979241	442.334137
181.980067	0
181.98089	0
181.981714	0
181.982537	0
182.130034	0
182.130858	0
182.131683	0
182.132507	0
182.133332	445.518005
182.134156	740.580383
182.134981	748.54126
182.135805	632.577271
182.13663	696.625427
182.137454	767.602783
182.138279	698.715088
182.139104	554.764832
182.139929	0
182.140754	0
182.141578	0
182.142403	0
182.276059	0
182.276885	0
182.27771	0
182.278536	0
182.279361	538.257935
182.280187	600.55658
182.281012	638.474182
182.281838	718.978088
182.282663	757.744568
182.283489	792.497925
182.284314	742.882874
182.28514	494.747864
182.285969	0
182.286794	0
182.28762	0
182.288445	0
182.784803	0
182.785632	0
182.786461	0
182.78729	0
182.788119	517.310791
182.788948	788.636169
182.789777	826.745056
182.790606	805.69519
182.791435	876.125916
182.792264	807.697388
182.793093	556.335876
182.793924	0
182.794753	0
182.795582	0
182.796411	0
183.067806	0
183.068637	0
183.069468	0
183.070298	0
183.071129	551.956787
183.07196	594.625793
183.072791	616.985107
183.073622	623.336548
183.074453	437.316559
183.075285	0
183.076116	0
183.076946	0
183.077777	0
183.170047	0
183.170879	0
183.17171	0
183.172542	0
183.173374	493.658203
183.174205	2238.918701
183.175037	3558.973145
183.175868	3517.306885
183.1767	2247.453125
183.177532	849.861877
183.178363	298.680267
183.179196	0
183.180028	0
183.180859	0
183.181691	0
183.371455	0
183.372288	0
183.373121	0
183.373954	0
183.374787	0
183.37562	0
183.376453	0
183.377286	0
183.378119	0
183.378952	0
183.379785	0
183.380618	0
183.381452	0
183.382285	0
183.383118	0
183.383951	0
183.479787	0
183.480621	0
183.481454	0
183.482288	0
183.483122	509.873169
183.483955	598.546814
183.484789	690.151489
183.485623	744.804016
183.486457	519.714905
183.487291	0
183.488125	0
183.488959	0
183.489792	0
183.623266	0
183.6241	0
183.624935	0
183.62577	0
183.626604	0
183.627439	0
183.628274	0
183.629108	0
183.629943	0
183.630778	0
183.631616	0
183.632451	0
183.633285	0
183.63412	0
184.156106	0
184.156944	0
184.157782	0
184.158621	0
184.159459	462.089844
184.160297	607.664856
184.161136	740.5047
184.161974	814.341614
184.162812	604.497803
184.163651	257.899384
184.164493	0
184.165331	0
184.16617	0
184.167008	0
184.822684	0
184.823527	0
184.82437	0
184.825213	0
184.826056	423.491699
184.826899	619.222229
184.827741	788.275574
184.828584	688.849182
184.829427	465.920349
184.830272	0
184.831114	0
184.831957	0
184.8328	0
185.054689	0
185.055533	0
185.056378	0
185.057222	0
185.058066	146.583466
185.058911	910.955383
185.059755	1461.606201
185.0606	1322.653442
185.061444	701.075256
185.062289	224.428711
185.063134	0
185.063978	0
185.064823	0
185.065667	0
185.147613	0
185.148458	0
185.149303	0
185.150148	0
185.150993	122.87912
185.151838	1933.53479
185.152683	7313.564453
185.153528	13950.212891
185.154374	17111.207031
185.155219	14166.520508
185.156064	7502.79834
185.156909	1916.801636
185.157754	163.308136
185.1586	0
185.159445	0
185.16029	0
185.161135	0
185.273594	0
185.27444	0
185.275286	0
185.276132	0
185.276978	351.555908
185.277824	627.997681
185.27867	736.478271
185.279516	615.249756
185.280362	459.595947
185.281209	0
185.282055	0
185.282901	0
[truncated: 22,323 more rows]

[truncated: 12 more sheets: Figure S4, Figure S5b, Figure S5c, Figure S5d, Figure S5e, Figure S6, Figure S9b, Figure S10a, Figure S10b, Figure S10c, Figure S10d, Figure S11]
